# Supplementary material for: 1H-Benzimidazol-3-ium-2-carboxyl­ate dihydrate
Source: Acta Crystallogr Sect E Struct Rep Online. 2011 May 14;67(Pt 6):o1399. doi: 10.1107/S1600536811017399 (PMC3120509; doi:10.1107/S1600536811017399)
Supplement: Supplementary file 1 [file e-67-o1399-sup1.cif]

##############################################################################
#                                                                            #
# This CIF contains the data in a paper accepted for publication in          #
# Acta Crystallographica Section E. It conforms to the requirements of       #
# Notes for Authors for Acta Crystallographica Section E, and has been       #
# peer reviewed under the auspices of the IUCr Commission on Journals.       #
#                                                                            #
# Full details of the Crystallographic Information File format               #
# are given in the paper "The Crystallographic Information File (CIF):       #
# a New Standard Archive File for Crystallography" by S. R. Hall, F. H.      #
# Allen and I. D. Brown [Acta Cryst. (1991), A47, 655-685].                  #
#                                                                            #
# The current version of the core CIF dictionary is obtainable from          #
# ftp://ftp.iucr.org/pub/cif_core.dic.                                       #
#                                                                            #
# Software is freely available for graphical display of the structure(s)     #
# in this CIF. For information consult the CIF software page                 #
# http://www.iucr.org/resources/cif/software.                                #
#                                                                            #
# This file may be used for bona fide research purposes within the           #
# scientific community so long as proper attribution is given to the journal # 
# article from which it was obtained.                                        #
#                                                                            #
##############################################################################
data_global
_audit_creation_method     SHELXL-97
_journal_date_recd_electronic     2011-04-29
_journal_date_accepted     2011-05-09
_journal_name_full     'Acta Crystallographica, Section E'
_journal_year     2011
_journal_volume     67
_journal_issue      6
_journal_page_first     o1399
_journal_page_last     o1399
_journal_paper_category     QO
_journal_coeditor_code     CV5086
_publ_contact_author_name     'Xing-Jun Yao'
_publ_contact_author_address
; College of Chemistry and Chemical Engineering,
  Liaocheng University,
  252059 Liaocheng, Shandong,
  P. R. China
;
_publ_contact_author_email     y_xingjun01@163.com
_publ_contact_author_fax     '+86 635 8239399'
_publ_contact_author_phone     '+86 635 8239399'
_publ_section_title
;
1<i>H</i>-Benzimidazol-3-ium-2-carboxylate dihydrate
;
loop_
    _publ_author_name
    _publ_author_footnote
    _publ_author_address
    'Xing-Jun Yao' .
;
College of Chemistry and Chemical Engineering,
Liaocheng University,
252059 Liaocheng, Shandong,
People's Republic of China
;
    'Qian Yuan' .
;
Guodian Liaocheng Power Co. Ltd,
252033 Liaocheng, Shandong,
People's Republic of China
;
data_I
_chemical_name_systematic
;
1<i>H</i>-Benzimidazol-3-ium-2-carboxylate dihydrate
;
_chemical_name_common     ?
_chemical_formula_moiety     'C8 H6 N2 O2, 2(H2 O)'
_chemical_formula_sum     'C8 H10 N2 O4'
_chemical_formula_iupac     'C8 H6 N2 O2, 2H2 O'
_chemical_formula_weight     198.18
_chemical_melting_point     ?
_symmetry_cell_setting     monoclinic
_symmetry_space_group_name_H-M     'P 21/c'
_symmetry_space_group_name_Hall     '-P 2ybc'
loop_
    _symmetry_equiv_pos_as_xyz
    'x, y, z'
    '-x, y+1/2, -z+1/2'
    '-x, -y, -z'
    'x, -y-1/2, z-1/2'
_cell_length_a     6.8503(15)
_cell_length_b     7.3679(17)
_cell_length_c     18.939(4)
_cell_angle_alpha     90.00
_cell_angle_beta     109.728(7)
_cell_angle_gamma     90.00
_cell_volume     899.8(3)
_cell_formula_units_Z     4
_cell_measurement_reflns_used     1540
_cell_measurement_theta_min     2.28
_cell_measurement_theta_max     26.23
_cell_measurement_temperature     298(2)
_exptl_crystal_description     block
_exptl_crystal_colour     colorless
_exptl_crystal_size_max     0.42
_exptl_crystal_size_mid     0.38
_exptl_crystal_size_min     0.35
_exptl_crystal_density_diffrn     1.463
_exptl_crystal_density_meas     ?
_exptl_crystal_density_method     'not measured'
_exptl_crystal_F_000     416
_exptl_absorpt_coefficient_mu     0.119
_exptl_absorpt_correction_type     multi-scan
_exptl_absorpt_process_details     '(<i>SADABS</i>; Bruker, 2005)'
_exptl_absorpt_correction_T_min     0.9518
_exptl_absorpt_correction_T_max     0.9596
_exptl_special_details
;
;
_diffrn_ambient_temperature     298(2)
_diffrn_radiation_type     MoK\a
_diffrn_radiation_wavelength     0.71073
_diffrn_radiation_source     'fine-focus sealed tube'
_diffrn_radiation_monochromator     graphite
_diffrn_measurement_device_type     'Bruker APEXII CCD'
_diffrn_measurement_method     '\f and \w'
_diffrn_detector_area_resol_mean     ?
_diffrn_reflns_number     4496
_diffrn_reflns_av_R_equivalents     0.0952
_diffrn_reflns_av_sigmaI/netI     0.0762
_diffrn_reflns_theta_min     2.28
_diffrn_reflns_theta_max     26.00
_diffrn_reflns_theta_full     26.00
_diffrn_measured_fraction_theta_max     0.997
_diffrn_measured_fraction_theta_full     0.997
_diffrn_reflns_limit_h_min     -6
_diffrn_reflns_limit_h_max     8
_diffrn_reflns_limit_k_min     -9
_diffrn_reflns_limit_k_max     9
_diffrn_reflns_limit_l_min     -23
_diffrn_reflns_limit_l_max     17
_diffrn_standards_number     0
_diffrn_standards_interval_count     ?
_diffrn_standards_interval_time     ?
_diffrn_standards_decay_%     ?
_refine_special_details
;
Refinement of <i>F</i>^2^ against ALL reflections. The weighted <i>R</i>-factor
<i>wR</i> and
goodness of fit <i>S</i> are based on <i>F</i>^2^, conventional
<i>R</i>-factors <i>R</i> are based
on <i>F</i>, with <i>F</i> set to zero for negative <i>F</i>^2^. The threshold
expression of
<i>F</i>^2^ > \s(<i>F</i>^2^) is used only for calculating <i>R</i>-factors(gt)
<i>etc</i>. and is
not relevant to the choice of reflections for refinement. <i>R</i>-factors
based
on <i>F</i>^2^ are statistically about twice as large as those based on
<i>F</i>, and <i>R</i>-
factors based on ALL data will be even larger.
;
_reflns_number_total     1760
_reflns_number_gt     1342
_reflns_threshold_expression     I>2sigma(I)
_refine_ls_structure_factor_coef     Fsqd
_refine_ls_matrix_type     full
_refine_ls_R_factor_all     0.0551
_refine_ls_R_factor_gt     0.0431
_refine_ls_wR_factor_gt     0.1044
_refine_ls_wR_factor_ref     0.1108
_refine_ls_goodness_of_fit_ref     1.028
_refine_ls_restrained_S_all     1.064
_refine_ls_number_reflns     1760
_refine_ls_number_parameters     128
_refine_ls_number_restraints     0
_refine_ls_hydrogen_treatment     constr
_refine_ls_weighting_scheme     calc
_refine_ls_weighting_details
         'calc w=1/[\s^2^(Fo^2^)+(0.0410P)^2^+0.0001P] where P=(Fo^2^+2Fc^2^)/3'
_atom_sites_solution_hydrogens     geom
_atom_sites_solution_primary     direct
_atom_sites_solution_secondary     difmap
_refine_ls_shift/su_max     0.001
_refine_ls_shift/su_mean     0.000
_refine_diff_density_max     0.181
_refine_diff_density_min     -0.157
_refine_ls_extinction_method     '<i>SHELXTL</i> (Sheldrick, 2008)'
_refine_ls_extinction_coef     0.097(8)
_refine_ls_extinction_expression
                                  'Fc^*^=kFc[1+0.001xFc^2^\l^3^/sin(2\q)]^-1/4^'
loop_
    _atom_type_symbol
    _atom_type_description
    _atom_type_scat_dispersion_real
    _atom_type_scat_dispersion_imag
    _atom_type_scat_source
    'C' 'C' 0.0033 0.0016
                         'International Tables Vol C Tables 4.2.6.8 and 6.1.1.4'
    'H' 'H' 0.0000 0.0000
                         'International Tables Vol C Tables 4.2.6.8 and 6.1.1.4'
    'N' 'N' 0.0061 0.0033
                         'International Tables Vol C Tables 4.2.6.8 and 6.1.1.4'
    'O' 'O' 0.0106 0.0060
                         'International Tables Vol C Tables 4.2.6.8 and 6.1.1.4'
_computing_data_collection     '<i>APEX2</i> (Bruker, 2005)'
_computing_cell_refinement     '<i>SAINT</i> (Bruker, 2005)'
_computing_data_reduction     '<i>SAINT</i> (Bruker, 2005)'
_computing_structure_solution     '<i>SHELXTL</i> (Sheldrick, 2008)'
_computing_structure_refinement     '<i>SHELXTL</i> (Sheldrick, 2008)'
_computing_molecular_graphics     '<i>SHELXTL</i> (Sheldrick, 2008)'
_computing_publication_material     '<i>SHELXTL</i> (Sheldrick, 2008)'
loop_
    _atom_site_type_symbol
    _atom_site_label
    _atom_site_fract_x
    _atom_site_fract_y
    _atom_site_fract_z
    _atom_site_U_iso_or_equiv
    _atom_site_adp_type
    _atom_site_calc_flag
    _atom_site_refinement_flags
    _atom_site_occupancy
    _atom_site_symmetry_multiplicity
    _atom_site_disorder_assembly
    _atom_site_disorder_group
    O O1 0.4666(2) 0.4099(2) 0.80063(6) 0.0549(4) Uani d . 1 1 . .
    O O2 0.36643(18) 0.48692(18) 0.89664(6) 0.0503(4) Uani d . 1 1 . .
    N N1 0.8395(2) 0.27481(18) 0.90210(7) 0.0352(4) Uani d . 1 1 . .
    H H1 0.8355 0.2552 0.8569 0.042 Uiso d R 1 1 . .
    N N2 0.74817(19) 0.35912(18) 0.99579(7) 0.0354(4) Uani d . 1 1 . .
    H H2A 0.6754 0.4029 1.0209 0.043 Uiso d R 1 1 . .
    C C8 0.4882(3) 0.4223(2) 0.86784(9) 0.0378(4) Uani d . 1 1 . .
    C C7 0.6902(3) 0.3506(2) 0.92144(8) 0.0346(4) Uani d . 1 1 . .
    C C1 1.0037(2) 0.2319(2) 0.96623(9) 0.0338(4) Uani d . 1 1 . .
    C C2 1.1954(3) 0.1538(2) 0.97674(9) 0.0392(4) Uani d . 1 1 . .
    H H2 1.2351 0.1172 0.9366 0.047 Uiso calc R 1 1 . .
    C C3 1.3236(3) 0.1332(2) 1.04979(10) 0.0443(5) Uani d . 1 1 . .
    H H3 1.4546 0.0830 1.0594 0.053 Uiso calc R 1 1 . .
    C C4 1.2623(3) 0.1857(3) 1.11020(10) 0.0451(5) Uani d . 1 1 . .
    H H4 1.3532 0.1678 1.1588 0.054 Uiso calc R 1 1 . .
    C C5 1.0734(3) 0.2625(2) 1.10005(9) 0.0415(5) Uani d . 1 1 . .
    H H5 1.0331 0.2970 1.1403 0.050 Uiso calc R 1 1 . .
    C C6 0.9443(2) 0.2864(2) 1.02604(9) 0.0344(4) Uani d . 1 1 . .
    O O3 0.1521(2) 0.67445(19) 0.73470(6) 0.0542(4) Uani d D 1 1 . .
    H H7 0.0403 0.6248 0.7338 0.081 Uiso d RD 1 1 . .
    H H6 0.2413 0.5942 0.7569 0.081 Uiso d RD 1 1 . .
    O O4 0.7592(2) 0.5359(2) 0.70601(8) 0.0747(5) Uani d D 1 1 . .
    H H8 0.6747 0.5904 0.7228 0.112 Uiso d RD 1 1 . .
    H H9 0.7617 0.4321 0.7248 0.112 Uiso d RD 1 1 . .
loop_
    _atom_site_aniso_label
    _atom_site_aniso_U_11
    _atom_site_aniso_U_22
    _atom_site_aniso_U_33
    _atom_site_aniso_U_12
    _atom_site_aniso_U_13
    _atom_site_aniso_U_23
    O1 0.0504(8) 0.0778(10) 0.0330(7) 0.0132(7) 0.0096(6) -0.0016(6)
    O2 0.0422(7) 0.0669(9) 0.0417(8) 0.0109(7) 0.0138(6) -0.0024(6)
    N1 0.0398(8) 0.0360(8) 0.0295(7) 0.0008(6) 0.0114(6) -0.0015(6)
    N2 0.0344(8) 0.0386(9) 0.0340(8) 0.0029(6) 0.0126(6) -0.0001(6)
    C8 0.0391(10) 0.0389(10) 0.0336(9) -0.0026(8) 0.0099(7) -0.0008(7)
    C7 0.0379(9) 0.0324(9) 0.0334(9) -0.0022(7) 0.0118(7) -0.0006(7)
    C1 0.0357(9) 0.0299(9) 0.0341(9) -0.0029(7) 0.0097(7) 0.0013(7)
    C2 0.0407(10) 0.0342(9) 0.0446(10) -0.0003(8) 0.0169(8) -0.0006(7)
    C3 0.0390(10) 0.0387(11) 0.0523(11) 0.0026(8) 0.0114(8) 0.0028(8)
    C4 0.0430(11) 0.0422(11) 0.0411(10) -0.0019(8) 0.0025(8) 0.0042(8)
    C5 0.0471(11) 0.0415(10) 0.0338(9) -0.0015(8) 0.0110(7) -0.0009(7)
    C6 0.0354(9) 0.0314(9) 0.0350(9) -0.0036(7) 0.0101(7) -0.0001(7)
    O3 0.0540(8) 0.0618(9) 0.0446(8) 0.0048(7) 0.0137(6) 0.0122(6)
    O4 0.0629(10) 0.0848(12) 0.0758(11) -0.0023(8) 0.0225(8) 0.0131(8)
_geom_special_details
;
All e.s.d.'s (except the e.s.d. in the dihedral angle between two l.s. planes)
are estimated using the full covariance matrix. The cell e.s.d.'s are taken
into account individually in the estimation of e.s.d.'s in distances, angles
and torsion angles; correlations between e.s.d.'s in cell parameters are only
used when they are defined by crystal symmetry. An approximate (isotropic)
treatment of cell e.s.d.'s is used for estimating e.s.d.'s involving l.s.
planes.
;
loop_
    _geom_bond_atom_site_label_1
    _geom_bond_atom_site_label_2
    _geom_bond_site_symmetry_2
    _geom_bond_distance
    _geom_bond_publ_flag
    O1 C8 . 1.234(2) ?
    O2 C8 . 1.236(2) ?
    N1 C7 . 1.321(2) ?
    N1 C1 . 1.385(2) ?
    N1 H1 . 0.8600 ?
    N2 C7 . 1.3291(18) ?
    N2 C6 . 1.379(2) ?
    N2 H2A . 0.8601 ?
    C8 C7 . 1.508(2) ?
    C1 C2 . 1.385(2) ?
    C1 C6 . 1.386(2) ?
    C2 C3 . 1.374(2) ?
    C2 H2 . 0.9300 ?
    C3 C4 . 1.400(3) ?
    C3 H3 . 0.9300 ?
    C4 C5 . 1.366(2) ?
    C4 H4 . 0.9300 ?
    C5 C6 . 1.393(2) ?
    C5 H5 . 0.9300 ?
    O3 H7 . 0.8435 ?
    O3 H6 . 0.8525 ?
    O4 H8 . 0.8496 ?
    O4 H9 . 0.8415 ?
loop_
    _geom_angle_atom_site_label_1
    _geom_angle_atom_site_label_2
    _geom_angle_atom_site_label_3
    _geom_angle_site_symmetry_1
    _geom_angle_site_symmetry_3
    _geom_angle
    _geom_angle_publ_flag
    C7 N1 C1 . . 109.21(13) ?
    C7 N1 H1 . . 125.4 ?
    C1 N1 H1 . . 125.4 ?
    C7 N2 C6 . . 108.83(13) ?
    C7 N2 H2A . . 125.6 ?
    C6 N2 H2A . . 125.5 ?
    O1 C8 O2 . . 128.31(16) ?
    O1 C8 C7 . . 115.57(15) ?
    O2 C8 C7 . . 116.11(14) ?
    N1 C7 N2 . . 109.33(13) ?
    N1 C7 C8 . . 125.56(14) ?
    N2 C7 C8 . . 125.09(14) ?
    N1 C1 C2 . . 132.13(15) ?
    N1 C1 C6 . . 105.95(14) ?
    C2 C1 C6 . . 121.92(15) ?
    C3 C2 C1 . . 116.30(16) ?
    C3 C2 H2 . . 121.8 ?
    C1 C2 H2 . . 121.8 ?
    C2 C3 C4 . . 121.77(17) ?
    C2 C3 H3 . . 119.1 ?
    C4 C3 H3 . . 119.1 ?
    C5 C4 C3 . . 122.08(16) ?
    C5 C4 H4 . . 119.0 ?
    C3 C4 H4 . . 119.0 ?
    C4 C5 C6 . . 116.33(16) ?
    C4 C5 H5 . . 121.8 ?
    C6 C5 H5 . . 121.8 ?
    N2 C6 C1 . . 106.67(13) ?
    N2 C6 C5 . . 131.73(15) ?
    C1 C6 C5 . . 121.59(15) ?
    H7 O3 H6 . . 101.8 ?
    H8 O4 H9 . . 100.9 ?
loop_
    _geom_torsion_atom_site_label_1
    _geom_torsion_atom_site_label_2
    _geom_torsion_atom_site_label_3
    _geom_torsion_atom_site_label_4
    _geom_torsion_site_symmetry_1
    _geom_torsion_site_symmetry_2
    _geom_torsion_site_symmetry_3
    _geom_torsion_site_symmetry_4
    _geom_torsion
    _geom_torsion_publ_flag
    C1 N1 C7 N2 . . . . -0.27(19) ?
    C1 N1 C7 C8 . . . . 177.85(15) ?
    C6 N2 C7 N1 . . . . 0.32(18) ?
    C6 N2 C7 C8 . . . . -177.81(16) ?
    O1 C8 C7 N1 . . . . -1.3(3) ?
    O2 C8 C7 N1 . . . . 179.22(16) ?
    O1 C8 C7 N2 . . . . 176.57(16) ?
    O2 C8 C7 N2 . . . . -2.9(3) ?
    C7 N1 C1 C2 . . . . -179.11(17) ?
    C7 N1 C1 C6 . . . . 0.11(18) ?
    N1 C1 C2 C3 . . . . 179.09(17) ?
    C6 C1 C2 C3 . . . . 0.0(2) ?
    C1 C2 C3 C4 . . . . 1.0(3) ?
    C2 C3 C4 C5 . . . . -0.9(3) ?
    C3 C4 C5 C6 . . . . -0.1(3) ?
    C7 N2 C6 C1 . . . . -0.25(17) ?
    C7 N2 C6 C5 . . . . -179.71(17) ?
    N1 C1 C6 N2 . . . . 0.09(17) ?
    C2 C1 C6 N2 . . . . 179.40(15) ?
    N1 C1 C6 C5 . . . . 179.61(15) ?
    C2 C1 C6 C5 . . . . -1.1(2) ?
    C4 C5 C6 N2 . . . . -179.49(17) ?
    C4 C5 C6 C1 . . . . 1.1(2) ?
loop_
    _geom_hbond_atom_site_label_D
    _geom_hbond_atom_site_label_H
    _geom_hbond_atom_site_label_A
    _geom_hbond_site_symmetry_A
    _geom_hbond_distance_DH
    _geom_hbond_distance_HA
    _geom_hbond_distance_DA
    _geom_hbond_angle_DHA
    O3 H6 O1 . 0.85 2.01 2.8608(19) 174
    N1 H1 O3 2_646 0.86 1.86 2.7135(18) 170
    O4 H9 O3 2_646 0.84 2.06 2.874(2) 163
    N2 H2A O2 3_667 0.86 1.87 2.6708(18) 155
    O3 H7 O4 1_455 0.84 1.93 2.756(2) 165
    O4 H8 O1 2_656 0.85 2.53 3.142(2) 130
