# Supplementary material for: 1H-Benzimidazol-3-ium-2-carboxyl­ate dihydrate
Source: Acta Crystallogr Sect E Struct Rep Online. 2011 May 14;67(Pt 6):o1399. doi: 10.1107/S1600536811017399 (PMC3120509; doi:10.1107/S1600536811017399)
Supplement: Supplementary file 2 [file e-67-o1399-Isup2.hkl]

# 
# h,k,l, Fc-squared, Fo-squared, sigma(Fo-squared) and status flag 
# 
data_I
_shelx_title ' c in P21/c' 
_shelx_refln_list_code          4 
_shelx_F_calc_maximum      128.81 
_exptl_crystal_F_000       416.00 
_reflns_d_resolution_high  0.8107 
 
loop_ 
 _symmetry_equiv_pos_as_xyz 
 'x, y, z' 
 '-x, y+1/2, -z+1/2' 
 '-x, -y, -z' 
 'x, -y-1/2, z-1/2' 
 
_cell_length_a     6.8503 
_cell_length_b     7.3679 
_cell_length_c    18.9390 
_cell_angle_alpha  90.000 
_cell_angle_beta  109.728 
_cell_angle_gamma  90.000 
 
_shelx_F_squared_multiplier     1.000 
 
loop_ 
 _refln_index_h 
 _refln_index_k 
 _refln_index_l 
 _refln_F_squared_calc 
 _refln_F_squared_meas 
 _refln_F_squared_sigma 
 _refln_observed_status 
   1   0   0      132.21      109.98     12.32 o 
   2   0   0     1680.62     1515.12     19.09 o 
   3   0   0       45.83       40.49      3.79 o 
   4   0   0      530.45      555.47     15.87 o 
   5   0   0       20.84       17.23      3.97 o 
   6   0   0       88.88      103.53      8.90 o 
   7   0   0        7.62        8.46      4.42 o 
   1   1   0      186.19      167.08     12.27 o 
   2   1   0     1454.22     1505.06    110.15 o 
   3   1   0        0.40        0.21      0.56 o 
   4   1   0       11.28       11.27      2.04 o 
   5   1   0      155.32      147.07      6.68 o 
   6   1   0        3.35        4.59      2.10 o 
   7   1   0        0.31       -0.24      1.84 o 
   0   2   0     2316.73     2283.46     21.94 o 
   1   2   0     8992.71     9980.19    724.16 o 
   2   2   0       22.99       29.10      1.72 o 
   3   2   0        0.75        0.45      0.68 o 
   4   2   0        2.73        2.42      1.10 o 
   5   2   0        3.70        2.32      1.26 o 
   6   2   0        5.31        5.24      2.26 o 
   7   2   0       51.73       52.51      5.56 o 
   1   3   0      515.86      540.49     46.34 o 
   2   3   0        0.27        0.94      0.66 o 
   3   3   0       62.54       65.33      6.62 o 
   4   3   0      218.79      221.03      8.43 o 
   5   3   0       10.33       10.08      2.39 o 
   6   3   0        4.33        5.54      2.37 o 
   7   3   0       67.52       87.09      6.89 o 
   0   4   0        5.31        2.43      1.49 o 
   1   4   0      929.14      921.71    128.84 o 
   2   4   0      431.83      457.09     43.07 o 
   3   4   0       54.18       60.50      3.28 o 
   4   4   0       82.80       83.07      6.15 o 
   5   4   0      107.45      107.45      5.25 o 
   6   4   0        1.69        2.54      1.73 o 
   7   4   0        1.19        4.40      2.76 o 
   1   5   0       78.75       73.37     10.70 o 
   2   5   0       13.64       15.36      2.03 o 
   3   5   0        0.81        1.66      1.17 o 
   4   5   0       40.02       36.92      3.33 o 
   5   5   0       39.39       37.70      3.72 o 
   6   5   0       14.38       12.56      2.91 o 
   0   6   0       16.31       18.57      4.01 o 
   1   6   0        7.02        6.58      1.59 o 
   2   6   0      679.55      638.73     20.31 o 
   3   6   0       28.21       33.50      5.73 o 
   4   6   0       29.68       35.57      4.05 o 
   5   6   0        2.97        3.71      2.09 o 
   1   7   0       12.91       12.89      2.88 o 
   2   7   0        1.74        0.84      1.71 o 
   3   7   0       54.51       68.67      5.57 o 
   4   7   0        6.78        6.27      2.82 o 
   5   7   0        0.03       -0.46      2.27 o 
   0   8   0       26.20       21.67      5.41 o 
   1   8   0        7.19       12.83      3.20 o 
   2   8   0        1.86        2.45      2.32 o 
   3   8   0       43.57       52.97      5.69 o 
   1   9   0        0.15        0.02      2.24 o 
  -8   1   1       24.15       22.51      4.51 o 
  -7   1   1       41.04       37.26      4.80 o 
  -6   1   1       13.79       11.82      2.73 o 
  -5   1   1        0.02        0.80      1.17 o 
  -4   1   1       10.71        8.49      2.17 o 
  -3   1   1      640.85      577.11      8.08 o 
  -2   1   1     1225.16     1345.21     16.69 o 
  -1   1   1      905.58     1014.90     56.63 o 
   0   1   1     1108.50     1149.53     46.70 o 
   1   1   1      761.65      792.00     52.26 o 
   2   1   1        0.02        0.43      0.42 o 
   3   1   1     1128.46     1149.36     50.55 o 
   4   1   1       57.32       56.46      3.11 o 
   5   1   1       77.31       80.64      5.40 o 
   6   1   1       10.09        8.70      2.52 o 
   7   1   1        0.20        1.26      2.11 o 
  -7   2   1        8.26        7.35      2.88 o 
  -6   2   1        5.93        6.06      2.24 o 
  -5   2   1      182.66      204.14      7.99 o 
  -4   2   1        0.03       -0.12      0.82 o 
  -3   2   1      981.10     1105.18     47.48 o 
  -2   2   1      509.84      533.08     19.83 o 
  -1   2   1    16591.79    18813.67   1322.40 o 
   0   2   1      309.77      323.42      9.85 o 
   1   2   1      503.99      437.90     16.36 o 
   2   2   1      221.98      204.82     12.02 o 
   3   2   1      616.67      674.42     24.68 o 
   4   2   1      377.92      385.16     14.46 o 
   5   2   1       36.17       33.77      3.07 o 
   6   2   1       14.33        9.11      3.95 o 
   7   2   1        0.02       -0.28      2.02 o 
  -7   3   1       13.10       18.40      3.98 o 
  -6   3   1       12.07        8.27      2.65 o 
  -5   3   1      158.84      152.54      5.87 o 
  -4   3   1      179.29      176.56      6.37 o 
  -3   3   1       33.15       37.85      2.40 o 
  -2   3   1      230.48      213.56     10.45 o 
  -1   3   1       23.04       21.56      2.76 o 
   0   3   1       40.48       43.99      2.49 o 
   1   3   1     1052.60     1207.52    115.81 o 
   2   3   1      285.80      297.92     24.31 o 
   3   3   1      148.51      139.82     12.10 o 
   4   3   1        3.34        2.55      1.25 o 
   5   3   1       10.46        7.46      1.89 o 
   6   3   1       88.40       87.06      5.07 o 
   7   3   1        0.37        3.43      2.50 o 
  -7   4   1        1.49        0.78      2.28 o 
  -6   4   1       40.40       40.41      3.95 o 
  -5   4   1        0.51        0.91      1.31 o 
  -4   4   1        0.45        0.86      1.05 o 
  -3   4   1      285.96      279.69      7.93 o 
  -2   4   1      632.53      599.20     57.04 o 
  -1   4   1      494.07      500.67     30.62 o 
   0   4   1      135.44      138.85      7.89 o 
   1   4   1      949.77      995.09     55.55 o 
   2   4   1      528.94      565.43     54.93 o 
   3   4   1       79.37       74.28      4.79 o 
   4   4   1       24.70       22.50      2.59 o 
   5   4   1       28.81       22.54      2.96 o 
   6   4   1       30.29       36.46      3.88 o 
   7   4   1       28.73       40.90      5.53 o 
  -6   5   1        5.65        4.17      2.11 o 
  -5   5   1       16.73       21.79      4.70 o 
  -4   5   1      261.17      270.36     16.21 o 
  -3   5   1       49.00       48.46      5.56 o 
  -2   5   1        2.87        2.49      1.11 o 
  -1   5   1       11.12       11.12      1.65 o 
   0   5   1       20.44       22.34      5.19 o 
   1   5   1       85.10       92.98      8.28 o 
   2   5   1        0.72        1.45      1.04 o 
   3   5   1        6.91        7.16      1.72 o 
   4   5   1       85.89       74.39     17.44 o 
   5   5   1       14.39       18.85      2.97 o 
   6   5   1        6.26        9.24      2.58 o 
  -6   6   1        0.23       -0.31      1.98 o 
  -5   6   1        4.76        3.90      1.95 o 
  -4   6   1        1.07        1.70      1.54 o 
  -3   6   1       86.80       78.44      6.09 o 
  -2   6   1       96.52       85.88      4.23 o 
  -1   6   1       33.58       30.81      3.67 o 
   0   6   1       18.60       20.04      2.90 o 
   1   6   1       74.45       75.05      8.12 o 
   2   6   1       89.68       92.96      8.18 o 
   3   6   1       10.09       10.36      2.18 o 
   4   6   1       16.54       21.84      3.54 o 
   5   6   1        9.12        6.24      2.22 o 
  -5   7   1       22.01       31.68      6.52 o 
  -4   7   1       12.60       13.84      3.58 o 
  -3   7   1       42.63       43.86      6.75 o 
  -2   7   1       47.18       45.10      4.61 o 
  -1   7   1       24.97       24.61      3.60 o 
   0   7   1       24.42       24.08      3.52 o 
   1   7   1        5.38        2.87      1.94 o 
   2   7   1        5.84        3.83      1.73 o 
   3   7   1      107.24      118.10      9.19 o 
   4   7   1       11.76       12.11      3.61 o 
  -3   8   1      175.78      181.89     13.21 o 
  -2   8   1       10.86       11.85      3.24 o 
  -1   8   1       12.78       13.54      3.31 o 
   0   8   1        6.56        8.25      2.28 o 
   1   8   1       39.72       40.45      4.82 o 
   2   8   1       13.38       11.04      3.15 o 
   3   8   1        2.06        9.03      4.78 o 
  -1   9   1       14.96       18.34      4.22 o 
   0   9   1       13.42       17.78      4.14 o 
  -8   0   2        6.56        9.78      4.84 o 
  -7   0   2        0.11        0.48      2.66 o 
  -6   0   2       57.00       68.36      7.24 o 
  -5   0   2        7.88        9.10      3.13 o 
  -4   0   2      508.49      603.39     16.26 o 
  -3   0   2     1580.71     1728.50     24.19 o 
  -2   0   2      668.35      624.52     63.14 o 
  -1   0   2     5362.53     5152.31    337.79 o 
   0   0   2     3342.65     2866.65     21.71 o 
   1   0   2       12.99       26.60      2.33 o 
   2   0   2     2105.80     2156.58     71.44 o 
   3   0   2     2879.58     2902.85    283.28 o 
   4   0   2       62.32       46.28      4.88 o 
   5   0   2       76.16       71.50      6.87 o 
   6   0   2       66.84       57.90      7.04 o 
   7   0   2        8.80        8.38      4.35 o 
  -8   1   2        0.32       -0.88      2.17 o 
  -7   1   2       47.69       42.34      6.39 o 
  -6   1   2      250.36      243.84     12.21 o 
  -5   1   2      126.86      117.67      7.13 o 
  -4   1   2      113.51      120.30      5.25 o 
  -3   1   2      703.43      705.49     37.31 o 
  -2   1   2      318.72      290.49     12.92 o 
  -1   1   2       78.39       75.93      3.64 o 
   0   1   2      611.00      596.39     28.95 o 
   1   1   2      359.64      375.04     21.23 o 
   2   1   2      356.44      358.66     14.98 o 
   3   1   2      633.31      595.58     33.81 o 
   4   1   2       46.87       47.12      2.94 o 
   5   1   2      366.22      378.17     29.76 o 
   6   1   2      140.57      135.94      7.34 o 
   7   1   2        4.26        4.36      2.62 o 
  -7   2   2        1.85        1.16      1.89 o 
  -6   2   2        2.78        0.98      1.51 o 
  -5   2   2        2.17        0.59      1.29 o 
  -4   2   2      565.72      564.12     27.76 o 
  -3   2   2      167.49      187.58     16.59 o 
  -2   2   2       12.87       11.47      1.29 o 
  -1   2   2     8410.96     8916.93    366.39 o 
   0   2   2     3844.64     3891.65    346.31 o 
   1   2   2     1653.30     1509.42     97.45 o 
   2   2   2       39.35       49.96      5.43 o 
   3   2   2        2.58        6.30      1.26 o 
   4   2   2      423.61      422.66     24.36 o 
   5   2   2       16.54       16.74      2.47 o 
   6   2   2        0.99        1.33      1.72 o 
   7   2   2        0.18        0.30      2.13 o 
  -7   3   2       21.90       27.41      5.27 o 
  -6   3   2        0.54        0.35      1.66 o 
  -5   3   2      345.00      326.47     13.23 o 
  -4   3   2      348.87      354.39     28.91 o 
  -3   3   2       25.87       27.63      2.13 o 
  -2   3   2      551.36      572.16     39.10 o 
  -1   3   2      772.81      839.25     62.36 o 
   0   3   2      914.01      975.03     21.25 o 
   1   3   2      124.73      125.11      9.54 o 
   2   3   2       67.90       70.04      4.10 o 
   3   3   2       49.90       54.03      3.72 o 
   4   3   2       24.53       25.52      4.38 o 
   5   3   2        9.59        9.90      2.15 o 
   6   3   2       68.27       74.33      4.84 o 
   7   3   2       79.94       91.28      8.09 o 
  -7   4   2        8.01       13.33      3.64 o 
  -6   4   2        1.49        2.12      1.97 o 
  -5   4   2       61.44       62.14      4.15 o 
  -4   4   2      271.42      275.13     16.20 o 
  -3   4   2       29.08       29.83      8.31 o 
  -2   4   2     3966.17     4304.47    151.12 o 
  -1   4   2       24.85       24.42      1.81 o 
   0   4   2        4.06        3.47      1.17 o 
   1   4   2      421.53      453.25      9.25 o 
   2   4   2      111.60      115.94      7.89 o 
   3   4   2       37.07       37.75      2.81 o 
   4   4   2       21.48       18.05      2.44 o 
   5   4   2        0.53        0.89      1.39 o 
   6   4   2       16.26       16.48      3.04 o 
  -6   5   2        8.89        7.11      2.28 o 
  -5   5   2       38.99       33.62      3.46 o 
  -4   5   2      101.86       95.39      6.18 o 
  -3   5   2       36.79       42.96      3.07 o 
  -2   5   2      116.31      129.10      7.93 o 
  -1   5   2      294.87      290.55     31.51 o 
   0   5   2       95.85       91.08      4.67 o 
   1   5   2        1.51        1.92      1.47 o 
   2   5   2       72.42       67.00      5.68 o 
   3   5   2        4.28        5.06      1.51 o 
   4   5   2        6.76        9.61      2.22 o 
   5   5   2        6.45        7.57      2.20 o 
   6   5   2       41.97       47.52      5.77 o 
  -6   6   2       51.76       55.98      4.96 o 
  -5   6   2        1.83        1.42      1.67 o 
  -4   6   2       29.41       29.67      3.23 o 
  -3   6   2       50.88       51.82      7.48 o 
  -2   6   2      208.89      227.01     11.33 o 
  -1   6   2      168.98      183.56      7.38 o 
   0   6   2       11.06       11.50      2.43 o 
   1   6   2      154.97      186.35     10.59 o 
   2   6   2        2.32        2.40      1.33 o 
   3   6   2       20.02       16.61      2.54 o 
   4   6   2        1.78        1.47      1.59 o 
   5   6   2       35.00       39.75      5.32 o 
  -5   7   2        8.17        8.34      3.30 o 
  -4   7   2       78.08       98.98     17.15 o 
  -3   7   2       19.40       19.01      3.62 o 
  -2   7   2        5.15        4.94      2.19 o 
  -1   7   2       12.04       12.42      2.91 o 
   0   7   2        0.18        0.59      1.62 o 
   1   7   2        1.00        1.00      1.31 o 
   2   7   2       12.31       10.06      2.20 o 
   3   7   2        4.14        6.76      2.64 o 
   4   7   2        0.88        0.95      2.26 o 
  -3   8   2       16.00       12.92      3.67 o 
  -2   8   2        0.16       -0.71      1.95 o 
  -1   8   2        2.48        4.69      2.45 o 
   0   8   2       82.40       89.92      7.87 o 
   1   8   2        0.38       -0.61      2.84 o 
   2   8   2       16.00       24.99      6.25 o 
   3   8   2        1.16        0.04      3.37 o 
  -1   9   2        0.65        0.26      3.19 o 
   0   9   2        2.03        5.46      4.34 o 
  -8   1   3       15.66       17.51      5.51 o 
  -7   1   3       67.46       86.19      6.38 o 
  -6   1   3      402.56      412.79     24.34 o 
  -5   1   3        9.71        7.65      2.05 o 
  -4   1   3        8.45        6.27      1.59 o 
  -3   1   3      304.02      292.95     11.31 o 
  -2   1   3      147.99      152.50      6.42 o 
  -1   1   3      310.12      312.18     18.80 o 
   0   1   3      168.99      158.28     18.25 o 
   1   1   3     2956.82     3060.40    121.73 o 
   2   1   3     4500.45     4445.57    107.98 o 
   3   1   3       35.70       32.83      3.41 o 
   4   1   3      141.50      128.77      4.72 o 
   5   1   3        4.31        3.90      1.83 o 
   6   1   3       19.30       18.12      3.45 o 
   7   1   3        0.55       -0.23      2.01 o 
  -8   2   3        9.81       14.52      4.23 o 
  -7   2   3        2.51        4.13      2.44 o 
  -6   2   3       66.45       68.28      5.88 o 
  -5   2   3      312.88      307.69     10.43 o 
  -4   2   3        0.16        0.32      0.90 o 
  -3   2   3       26.98       32.06      2.12 o 
  -2   2   3     1371.46     1484.33     73.16 o 
  -1   2   3     2204.87     2252.73    154.46 o 
   0   2   3     3251.52     3169.72    192.99 o 
   1   2   3      916.20      894.77     68.68 o 
   2   2   3      980.76      961.10     63.30 o 
   3   2   3       49.63       41.46      2.82 o 
   4   2   3       45.69       46.10      3.09 o 
   5   2   3        7.39        4.81      1.63 o 
   6   2   3       22.97       22.97      3.80 o 
   7   2   3       47.68       57.55      5.91 o 
  -7   3   3        4.49        8.10      2.90 o 
  -6   3   3       20.74       14.82      3.96 o 
  -5   3   3      281.31      270.94     31.09 o 
  -4   3   3      100.50      103.34      4.26 o 
  -3   3   3      176.60      178.54      6.43 o 
  -2   3   3       66.22       61.17      3.71 o 
  -1   3   3     1212.16     1288.44     80.69 o 
   0   3   3       34.23       36.28      4.18 o 
   1   3   3     1493.40     1479.24    128.73 o 
   2   3   3       50.35       45.15      3.29 o 
   3   3   3        0.00        0.90      0.84 o 
   4   3   3       59.11       57.31      3.49 o 
   5   3   3       16.61       12.36      2.30 o 
   6   3   3       42.96       41.28      4.02 o 
   7   3   3        4.55        4.35      2.77 o 
  -7   4   3       49.67       52.38      5.94 o 
  -6   4   3       11.30        6.42      2.54 o 
  -5   4   3       33.61       31.19      3.64 o 
  -4   4   3       94.66       93.55      4.30 o 
  -3   4   3       20.30       18.76      2.05 o 
  -2   4   3      768.45      779.27     58.10 o 
  -1   4   3      121.54      147.19      6.21 o 
   0   4   3      105.49      102.65      4.32 o 
   1   4   3      106.37      107.85     12.06 o 
   2   4   3        4.20        5.28      0.99 o 
   3   4   3      116.11      108.15      7.56 o 
   4   4   3        0.70        0.76      1.15 o 
   5   4   3        1.70        1.30      1.38 o 
   6   4   3       49.38       57.55      4.68 o 
  -6   5   3       14.75       15.01      3.62 o 
  -5   5   3      177.40      162.31     13.19 o 
  -4   5   3        3.95        3.16      1.46 o 
  -3   5   3       20.26       18.23      2.19 o 
  -2   5   3      369.35      393.23     35.67 o 
  -1   5   3       62.06       69.48      7.52 o 
   0   5   3      115.94      133.24      5.58 o 
   1   5   3       42.38       45.01      6.48 o 
   2   5   3       54.23       53.03      3.80 o 
   3   5   3       39.49       41.69      4.10 o 
   4   5   3       53.68       55.98      3.97 o 
   5   5   3        0.00        0.10      1.90 o 
   6   5   3        1.96        2.17      2.67 o 
  -6   6   3        7.58        7.52      3.13 o 
  -5   6   3       17.58       19.07      3.85 o 
  -4   6   3       33.42       33.15      4.20 o 
  -3   6   3      551.45      601.82     61.06 o 
  -2   6   3      113.11      120.19     10.29 o 
  -1   6   3       89.42       91.53     10.66 o 
   0   6   3        3.92        2.53      1.54 o 
   1   6   3      180.72      207.88      7.84 o 
   2   6   3       18.35       19.37      2.50 o 
   3   6   3        0.48        0.51      1.71 o 
   4   6   3        8.22        5.84      2.51 o 
   5   6   3       12.13        9.90      4.98 o 
  -5   7   3        4.69        5.13      3.01 o 
  -4   7   3       62.79       78.29     11.66 o 
  -3   7   3       51.56       54.70      5.10 o 
  -2   7   3        5.96        8.58      2.66 o 
  -1   7   3       12.96       14.69      2.98 o 
   0   7   3        9.31        4.62      1.98 o 
   1   7   3        6.47        6.06      1.81 o 
   2   7   3       10.82        6.44      2.62 o 
   3   7   3        0.25        0.44      1.96 o 
   4   7   3       14.52       14.85      3.75 o 
  -4   8   3       18.10        9.32      3.34 o 
  -3   8   3      196.12      200.21     31.92 o 
  -2   8   3        0.47       -0.60      1.76 o 
  -1   8   3        8.44        7.39      2.83 o 
   0   8   3       45.90       37.03      6.73 o 
   1   8   3       25.47       32.58      6.73 o 
   2   8   3        1.02        5.06      4.08 o 
   3   8   3        9.71       10.52      5.02 o 
   0   9   3        1.14        2.32      3.74 o 
  -8   0   4       15.04       11.90      4.76 o 
  -7   0   4       66.67       80.95      8.71 o 
  -6   0   4      355.77      374.64     16.24 o 
  -5   0   4      538.74      493.38     16.62 o 
  -4   0   4      549.79      529.31     48.04 o 
  -3   0   4      756.23      718.61     79.48 o 
  -2   0   4     2019.76     1856.15    144.17 o 
  -1   0   4    10013.97     9769.50   1880.35 o 
   0   0   4      493.91      508.00     48.13 o 
   1   0   4        4.68        3.39      0.81 o 
   2   0   4        1.64        0.61      0.47 o 
   3   0   4       38.92       51.53      5.22 o 
   4   0   4      128.62      115.67      8.87 o 
   5   0   4        3.09        0.37      2.02 o 
   6   0   4       86.89      107.42      9.57 o 
   7   0   4        0.04        0.27      3.02 o 
  -8   1   4        1.37        1.76      2.89 o 
  -7   1   4      149.02      146.13      8.14 o 
  -6   1   4       64.53       57.44     11.74 o 
  -5   1   4       21.23       21.08      2.18 o 
  -4   1   4      298.16      288.63     12.69 o 
  -3   1   4        0.57        0.91      0.44 o 
  -2   1   4      974.09     1007.70     65.00 o 
  -1   1   4      132.65      124.82      5.86 o 
   0   1   4      227.71      230.47      8.75 o 
   1   1   4     1244.16     1235.05     60.35 o 
   2   1   4        2.11        1.93      0.44 o 
   3   1   4       50.73       51.59      2.55 o 
   4   1   4      160.56      163.42      8.88 o 
   5   1   4      449.89      476.40     15.78 o 
   6   1   4       42.71       32.68      4.25 o 
   7   1   4        0.50        1.53      2.21 o 
  -8   2   4       13.80       15.74      6.17 o 
  -7   2   4       15.05       17.28      3.70 o 
  -6   2   4       42.72       38.62      4.31 o 
  -5   2   4       32.32       31.15      3.51 o 
  -4   2   4        3.94        4.97      1.83 o 
  -3   2   4      453.53      482.56      7.74 o 
  -2   2   4      267.29      264.56     10.81 o 
  -1   2   4       70.83       56.95      3.48 o 
   0   2   4      122.33      142.83      5.24 o 
   1   2   4       68.05       69.56      9.92 o 
   2   2   4      598.37      636.32     50.40 o 
   3   2   4       12.79       12.09      1.40 o 
   4   2   4       52.38       52.76      3.30 o 
   5   2   4      196.16      190.68     16.84 o 
   6   2   4       38.19       39.42      4.20 o 
   7   2   4        1.59        6.12      3.90 o 
  -7   3   4       15.82       12.95      3.33 o 
  -6   3   4       26.52       27.20      3.96 o 
  -5   3   4       37.33       44.99      4.28 o 
  -4   3   4        0.04       -0.03      0.98 o 
  -3   3   4      298.54      302.39     16.66 o 
  -2   3   4       22.82       21.93      1.98 o 
  -1   3   4      267.21      288.57     17.51 o 
   0   3   4      710.13      655.63     32.09 o 
   1   3   4      207.26      174.37     16.34 o 
   2   3   4      109.89      112.18      8.83 o 
   3   3   4        5.65        3.81      1.19 o 
   4   3   4      246.12      260.19     13.23 o 
   5   3   4       58.28       48.67      6.70 o 
   6   3   4       71.92       82.47      8.59 o 
  -7   4   4        2.63        1.97      2.38 o 
  -6   4   4       31.05       28.22      4.18 o 
  -5   4   4        3.68        3.50      1.95 o 
  -4   4   4        0.67        0.44      0.98 o 
  -3   4   4        4.49        7.95      1.50 o 
  -2   4   4     2020.36     2027.64    102.41 o 
  -1   4   4        6.25        8.93      1.53 o 
   0   4   4      866.36      736.64     32.40 o 
   1   4   4        9.13       10.17      1.36 o 
   2   4   4       34.22       33.80      2.78 o 
   3   4   4      109.07      113.36     10.33 o 
   4   4   4      257.18      271.46     14.22 o 
   5   4   4        3.47        1.91      1.92 o 
   6   4   4        0.09       -0.73      1.95 o 
  -6   5   4        1.68        2.96      2.34 o 
  -5   5   4       22.48       24.28      3.02 o 
  -4   5   4      153.18      168.11      9.49 o 
  -3   5   4       36.61       33.12      2.71 o 
  -2   5   4       90.67      111.35     20.46 o 
  -1   5   4      106.01      124.89     15.50 o 
   0   5   4       30.68       37.46      3.40 o 
   1   5   4        7.54        7.24      1.45 o 
   2   5   4        3.01        2.03      1.10 o 
   3   5   4      130.33      136.60     12.69 o 
   4   5   4        0.72        1.60      1.79 o 
   5   5   4        6.77        8.43      3.01 o 
   6   5   4       43.51       51.09     11.16 o 
  -6   6   4        0.01       -0.32      2.20 o 
  -5   6   4        1.73        1.82      2.15 o 
  -4   6   4       47.93       62.33      7.11 o 
  -3   6   4      544.24      576.47     14.09 o 
  -2   6   4       58.94       56.91      4.42 o 
  -1   6   4        7.78        9.10      2.29 o 
   0   6   4       62.80       67.47      4.54 o 
   1   6   4       33.97       33.70      2.81 o 
   2   6   4       11.97       10.92      2.64 o 
   3   6   4       61.17       60.57      5.38 o 
   4   6   4       48.59       50.75      9.97 o 
   5   6   4        5.78        2.94      2.57 o 
  -5   7   4        0.03       -0.32      2.24 o 
  -4   7   4        1.65        4.11      2.39 o 
  -3   7   4        3.82        5.65      2.47 o 
  -2   7   4        5.20        3.30      2.13 o 
  -1   7   4       78.45      103.06      6.23 o 
   0   7   4        0.08        0.00      2.31 o 
   1   7   4        0.33       -0.58      1.55 o 
   2   7   4        0.55        1.03      1.91 o 
   3   7   4        0.00        0.72      1.95 o 
   4   7   4        8.19        9.58      3.38 o 
  -4   8   4       99.72      110.47     22.59 o 
  -3   8   4        4.76        4.00      2.60 o 
  -2   8   4        1.21        2.22      3.07 o 
  -1   8   4        0.00        0.20      2.77 o 
   0   8   4        3.88        1.90      3.21 o 
   1   8   4       30.05       26.64      5.09 o 
   2   8   4        3.50        1.52      2.42 o 
   3   8   4        0.02       -0.09      2.18 o 
  -8   1   5        3.37        7.82      2.88 o 
  -7   1   5       12.82       17.33      3.61 o 
  -6   1   5       28.94       23.96      8.34 o 
  -5   1   5        6.46        7.97      1.93 o 
  -4   1   5      117.26      116.12      3.36 o 
  -3   1   5      454.08      455.45     28.40 o 
  -2   1   5      397.80      424.63     12.20 o 
  -1   1   5        1.45        1.04      0.33 o 
   0   1   5     1317.95     1270.51     63.70 o 
   1   1   5       50.25       63.84      5.84 o 
   2   1   5      547.04      470.03     18.76 o 
   3   1   5        4.08        2.66      0.66 o 
   4   1   5      212.27      209.08      7.57 o 
   5   1   5       79.16       88.01      5.71 o 
   6   1   5       30.89       32.93      4.35 o 
   7   1   5       10.57       10.59      3.44 o 
  -8   2   5        1.12        1.11      2.28 o 
  -7   2   5       54.14       60.61      6.87 o 
  -6   2   5      153.52      162.31      7.80 o 
  -5   2   5      177.87      164.91     17.30 o 
  -4   2   5       69.71       73.70      4.28 o 
  -3   2   5     1845.96     1877.72     72.21 o 
  -2   2   5      231.40      234.14     14.19 o 
  -1   2   5      552.10      587.78     38.87 o 
   0   2   5      676.42      608.81     40.67 o 
   1   2   5       78.27       86.43      8.64 o 
   2   2   5        4.25        3.73      0.68 o 
   3   2   5       99.64      103.67      8.19 o 
   4   2   5        0.94       -0.20      1.00 o 
   5   2   5        0.34       -0.08      1.13 o 
   6   2   5       59.55       66.99      6.25 o 
  -7   3   5       28.39       27.37      4.46 o 
  -6   3   5      168.22      158.76      7.93 o 
  -5   3   5       34.38       36.70      3.89 o 
  -4   3   5       85.85       90.85      4.97 o 
  -3   3   5       14.96       15.62      2.51 o 
  -2   3   5      450.06      463.80     21.60 o 
  -1   3   5      567.85      550.73     28.09 o 
   0   3   5      370.24      359.61     22.26 o 
   1   3   5      153.98      167.49     15.16 o 
   2   3   5       13.36       11.17      1.09 o 
   3   3   5      429.64      418.72     32.33 o 
   4   3   5      106.74      116.33      5.15 o 
   5   3   5        9.65       10.42      2.26 o 
   6   3   5      100.36       97.76     12.74 o 
  -7   4   5       11.52       15.42      3.78 o 
  -6   4   5        9.21        5.82      3.34 o 
  -5   4   5      215.74      231.08     17.19 o 
  -4   4   5       19.17       18.69      2.22 o 
  -3   4   5       65.56       60.82      3.27 o 
  -2   4   5        0.15        0.02      0.57 o 
  -1   4   5        4.01        4.34      0.77 o 
   0   4   5       81.99       83.80      7.82 o 
   1   4   5     1089.66     1038.45     89.83 o 
   2   4   5        9.45        7.05      1.27 o 
   3   4   5      119.60      126.39      4.91 o 
   4   4   5        8.93        3.83      2.57 o 
   5   4   5        0.00        0.99      1.94 o 
   6   4   5       15.81       22.13      4.40 o 
  -7   5   5        2.25        1.48      2.47 o 
  -6   5   5       15.89       14.11      3.40 o 
  -5   5   5       44.63       30.32     14.69 o 
  -4   5   5       55.44       54.11      6.74 o 
  -3   5   5        0.04        0.78      1.30 o 
  -2   5   5       61.71       74.76      4.47 o 
  -1   5   5        9.92        8.10      1.89 o 
   0   5   5      303.63      287.81     18.60 o 
   1   5   5        9.76        7.09      1.56 o 
   2   5   5       54.17       55.10      9.88 o 
   3   5   5       66.84       72.48      7.05 o 
   4   5   5       11.11        7.71      2.68 o 
   5   5   5        7.20        4.11      2.51 o 
  -6   6   5       15.92       18.09      4.58 o 
  -5   6   5        0.31       -1.26      1.64 o 
  -4   6   5      106.06      105.41     10.95 o 
  -3   6   5      258.44      292.26     15.35 o 
  -2   6   5       16.90       17.12      2.85 o 
  -1   6   5        0.12        0.04      1.15 o 
   0   6   5      184.24      173.44     21.99 o 
   1   6   5       24.52       25.61      9.11 o 
   2   6   5       21.01       27.77      3.87 o 
   3   6   5        0.51       -0.01      1.76 o 
   4   6   5       16.79       13.61      3.63 o 
   5   6   5       12.57       20.22      4.48 o 
  -5   7   5        3.22        3.38      2.55 o 
  -4   7   5       10.73       14.29      3.51 o 
  -3   7   5       17.34       20.01      3.66 o 
  -2   7   5        9.56        6.96      2.42 o 
  -1   7   5       30.72       42.41      6.69 o 
   0   7   5        1.05        1.10      1.62 o 
   1   7   5        2.68        2.01      1.99 o 
   2   7   5        6.92        5.57      2.51 o 
   3   7   5       13.33       14.75      3.65 o 
   4   7   5        2.75        1.08      2.41 o 
  -3   8   5      100.70      100.46     10.50 o 
  -2   8   5       13.23        4.61      3.37 o 
  -1   8   5       14.55       11.71      4.55 o 
   0   8   5       29.68       20.12      3.10 o 
   1   8   5       17.14       18.17      4.10 o 
   2   8   5       23.89       20.10      4.28 o 
  -8   0   6        2.38        2.78      3.26 o 
  -7   0   6       19.84       22.10      5.67 o 
  -6   0   6      192.13      170.09     10.94 o 
  -5   0   6      504.39      465.16     23.94 o 
  -4   0   6     2098.75     1985.06     18.91 o 
  -3   0   6       51.51       40.11      3.84 o 
  -2   0   6      306.00      299.55     37.88 o 
  -1   0   6     1837.67     1659.97    115.29 o 
   0   0   6     1511.51     1848.52    227.96 o 
   1   0   6      408.11      418.71     40.47 o 
   2   0   6     1715.19     1922.61     83.20 o 
   3   0   6       94.22       74.10      6.84 o 
   4   0   6      258.71      264.13      8.54 o 
   5   0   6      489.63      498.18     18.11 o 
   6   0   6       11.32        8.53      4.04 o 
  -8   1   6       40.56       37.28      5.27 o 
  -7   1   6      184.45      183.95      9.05 o 
  -6   1   6       75.70       72.21      5.23 o 
  -5   1   6      193.26      190.42     12.74 o 
  -4   1   6       33.57       33.11      1.76 o 
  -3   1   6        0.35        1.22      0.52 o 
  -2   1   6      109.13       93.03      4.46 o 
  -1   1   6      806.26      798.53     22.56 o 
   0   1   6     1120.48     1130.88     45.77 o 
   1   1   6        5.30        6.42      0.61 o 
   2   1   6      135.40      121.23      4.11 o 
   3   1   6       16.37       15.83      1.41 o 
   4   1   6      612.62      638.21     37.69 o 
   5   1   6      383.94      378.91     12.70 o 
   6   1   6        1.82        0.87      1.93 o 
  -8   2   6        0.63       -1.89      1.86 o 
  -7   2   6       42.20       47.65      5.24 o 
  -6   2   6       84.45       72.78      4.14 o 
  -5   2   6      117.06      112.38      7.09 o 
  -4   2   6       57.01       50.50      4.77 o 
  -3   2   6       10.02       12.13      2.02 o 
  -2   2   6        8.08        8.70      1.12 o 
  -1   2   6      536.96      626.21     34.27 o 
   0   2   6      160.55      154.09      9.78 o 
   1   2   6        2.95        2.79      0.55 o 
   2   2   6       85.08       97.16      6.91 o 
   3   2   6      856.55      884.08     50.50 o 
   4   2   6       58.07       53.00      3.14 o 
   5   2   6       34.26       33.27      3.34 o 
   6   2   6        8.62        5.22      2.53 o 
  -7   3   6        1.51        2.63      2.07 o 
  -6   3   6       27.96       21.96      2.82 o 
  -5   3   6      149.27      141.96      7.09 o 
  -4   3   6       44.75       44.62      3.60 o 
  -3   3   6       61.85       56.73      2.33 o 
  -2   3   6      106.36      119.49      8.81 o 
  -1   3   6       96.85      101.28      7.57 o 
   0   3   6        1.47        0.78      0.47 o 
   1   3   6       17.74       17.76      1.32 o 
   2   3   6       52.92       50.78      4.10 o 
   3   3   6      385.18      381.03     31.88 o 
   4   3   6       67.25       60.87      4.83 o 
   5   3   6       22.24       29.34      4.26 o 
   6   3   6       17.84       18.16      4.06 o 
  -7   4   6        2.53        1.20      2.17 o 
  -6   4   6       30.85       33.34      4.39 o 
  -5   4   6       46.71       49.89      4.59 o 
  -4   4   6       65.31       63.50      4.45 o 
  -3   4   6      157.78      149.58     10.70 o 
  -2   4   6       62.09       59.21      6.15 o 
  -1   4   6       82.31       92.38      7.04 o 
   0   4   6      218.46      211.67     16.53 o 
   1   4   6      114.83      117.96      8.16 o 
   2   4   6      183.28      176.12     23.21 o 
   3   4   6       49.97       47.41      4.34 o 
   4   4   6       88.66       90.23      6.16 o 
   5   4   6        4.82        3.38      2.95 o 
   6   4   6        4.39        2.27      4.16 o 
  -7   5   6        8.84        7.22      2.63 o 
  -6   5   6        8.81       10.87      3.09 o 
  -5   5   6       11.20       14.57      3.15 o 
  -4   5   6        1.23        0.01      1.45 o 
  -3   5   6       17.34       19.52      2.89 o 
  -2   5   6       16.03       20.21      2.12 o 
  -1   5   6        0.59        0.66      0.77 o 
   0   5   6       12.39       13.27      1.95 o 
   1   5   6       20.84       18.11      2.18 o 
   2   5   6       37.79       39.43      9.78 o 
   3   5   6      266.75      274.11     23.20 o 
   4   5   6       45.12       38.29      6.45 o 
   5   5   6        7.73        6.39      2.94 o 
  -6   6   6       18.59       19.29      4.13 o 
  -5   6   6        0.02        0.76      1.83 o 
  -4   6   6       16.90       18.10      3.42 o 
  -3   6   6        5.72        8.90      2.47 o 
  -2   6   6        7.97        5.01      1.89 o 
  -1   6   6       98.38      106.16      8.72 o 
   0   6   6       15.85       13.62      2.68 o 
   1   6   6        8.42        8.39      3.74 o 
   2   6   6        2.96        3.31      1.92 o 
   3   6   6      116.27      117.18     16.37 o 
   4   6   6        2.92        0.34      2.00 o 
  -5   7   6        1.39       -0.67      2.22 o 
  -4   7   6        2.81        2.82      2.22 o 
  -3   7   6       10.74       14.69      4.57 o 
  -2   7   6       37.62       37.94      6.54 o 
  -1   7   6        0.05        0.70      1.61 o 
   0   7   6       12.74       15.08      6.35 o 
   1   7   6       11.35        9.22      2.81 o 
   2   7   6      132.10      152.88     42.43 o 
   3   7   6       20.52       17.25      4.33 o 
  -3   8   6       18.06       20.31      5.72 o 
  -2   8   6       51.56       49.49      7.83 o 
  -1   8   6       18.60       18.21      3.82 o 
   0   8   6        0.19       -0.89      1.92 o 
   1   8   6        5.03        5.35      2.76 o 
   2   8   6        0.14        0.77      2.35 o 
  -8   1   7       24.62       27.84      4.77 o 
  -7   1   7       54.02       58.95      5.47 o 
  -6   1   7       11.19       12.22      2.76 o 
  -5   1   7       31.36       27.59      2.48 o 
  -4   1   7       64.88       66.64      3.47 o 
  -3   1   7      128.22      124.93      7.85 o 
  -2   1   7      519.98      525.67     20.32 o 
  -1   1   7     1111.69     1204.98     56.63 o 
   0   1   7      579.21      509.91     18.26 o 
   1   1   7      155.32      128.02      9.45 o 
   2   1   7      175.24      179.74      7.44 o 
   3   1   7        0.99        0.31      0.52 o 
   4   1   7      114.00      118.58      5.95 o 
   5   1   7        2.69        3.00      1.55 o 
   6   1   7       40.10       41.03      6.95 o 
  -8   2   7        0.46        0.86      2.31 o 
  -7   2   7       40.56       44.17      5.13 o 
  -6   2   7        2.06        2.17      1.46 o 
  -5   2   7      155.47      143.76     14.45 o 
  -4   2   7       42.09       44.76      2.71 o 
  -3   2   7       39.94       39.92      2.83 o 
  -2   2   7       43.21       50.74      2.71 o 
  -1   2   7      277.09      305.18     14.92 o 
   0   2   7       19.24       22.74      1.70 o 
   1   2   7        2.69        6.36      0.79 o 
   2   2   7      320.77      304.66     24.18 o 
   3   2   7        0.00        0.36      0.76 o 
   4   2   7      210.02      201.29     18.05 o 
   5   2   7        4.82        2.69      2.00 o 
   6   2   7        6.06        8.04      2.99 o 
  -7   3   7        3.84        0.57      1.92 o 
  -6   3   7       28.60       26.01      3.48 o 
  -5   3   7       13.25       12.30      2.09 o 
  -4   3   7      286.60      267.66     20.59 o 
  -3   3   7      244.36      244.77     25.84 o 
  -2   3   7      653.36      678.35     62.94 o 
  -1   3   7       12.77       14.38      1.27 o 
   0   3   7        1.90        1.16      0.52 o 
   1   3   7       55.00       54.61      4.49 o 
   2   3   7      172.51      170.06     14.28 o 
   3   3   7      133.66      136.71     15.94 o 
   4   3   7       43.24       40.83      9.60 o 
   5   3   7        9.81        8.82      2.95 o 
   6   3   7        0.43        2.12      2.47 o 
  -7   4   7        0.82        1.43      1.73 o 
  -6   4   7        2.08        2.67      1.60 o 
  -5   4   7       63.18       61.79      4.09 o 
  -4   4   7       30.80       27.93      2.91 o 
  -3   4   7       20.43       21.83      1.82 o 
  -2   4   7      122.89      124.77     13.65 o 
  -1   4   7      274.56      294.22     27.21 o 
   0   4   7       97.04       86.15      8.64 o 
   1   4   7       13.42        9.20      1.54 o 
   2   4   7       58.73       64.99      7.69 o 
   3   4   7       16.79       11.99      2.17 o 
   4   4   7       79.53       87.43      7.62 o 
   5   4   7        2.04        0.95      2.04 o 
  -7   5   7        1.13        1.94      2.00 o 
  -6   5   7        9.37        6.63      2.16 o 
  -5   5   7        1.42        0.45      1.63 o 
  -4   5   7       11.46       11.34      2.61 o 
  -3   5   7       33.08       26.92      6.13 o 
  -2   5   7       86.53       89.52     10.19 o 
  -1   5   7      151.96      139.13     13.44 o 
   0   5   7        2.45        1.77      1.04 o 
   1   5   7       34.47       34.68      5.23 o 
   2   5   7      172.16      178.68     23.54 o 
   3   5   7       13.06       13.33      2.99 o 
   4   5   7        0.39        0.27      1.90 o 
   5   5   7        5.38        3.80      2.76 o 
  -6   6   7        2.78        2.05      1.95 o 
  -5   6   7       13.54       13.51      4.37 o 
  -4   6   7      110.03      117.04     10.64 o 
  -3   6   7      122.18      138.95     10.36 o 
  -2   6   7        9.99        7.07      3.35 o 
  -1   6   7        0.03        0.31      1.31 o 
   0   6   7      206.13      193.28     11.35 o 
   1   6   7       24.74       25.26      5.42 o 
   2   6   7        8.93        7.62      3.14 o 
   3   6   7        1.86        2.46      2.07 o 
   4   6   7       13.07       14.22      3.75 o 
  -5   7   7        3.45        6.05      3.96 o 
  -4   7   7        8.38       10.74      4.57 o 
  -3   7   7       14.08       11.83      3.99 o 
  -2   7   7       13.45        9.61      2.81 o 
  -1   7   7       53.88       53.40      9.84 o 
   0   7   7        0.11        0.59      1.56 o 
   1   7   7        8.47        8.55      2.84 o 
   2   7   7       96.82      105.10     30.29 o 
   3   7   7       19.17       20.49      4.17 o 
  -3   8   7        6.20        4.88      2.64 o 
  -2   8   7        1.10        1.52      2.14 o 
  -1   8   7       20.08       16.61      5.06 o 
   0   8   7       10.23        9.81      3.30 o 
   1   8   7       24.20       30.18      4.81 o 
   2   8   7       45.44       48.34     11.44 o 
  -8   0   8        0.03        0.68      3.10 o 
  -7   0   8      142.33      124.78     10.49 o 
  -6   0   8        8.35        4.56      2.81 o 
  -5   0   8       46.02       48.96      8.93 o 
  -4   0   8       25.19       23.38      2.38 o 
  -3   0   8      655.10      654.52     57.28 o 
  -2   0   8     5529.02     6036.01    455.73 o 
  -1   0   8       41.49       40.30      2.70 o 
   0   0   8      789.22      893.00    124.11 o 
   1   0   8     1117.79     1247.92     70.40 o 
   2   0   8      999.34     1051.87     25.19 o 
   3   0   8       21.05       19.25      2.00 o 
   4   0   8        6.76        4.16      1.78 o 
   5   0   8       11.17       13.40      4.19 o 
  -8   1   8       16.59       13.29      5.02 o 
  -7   1   8        5.20        8.24      2.74 o 
  -6   1   8       28.77       31.40      3.83 o 
  -5   1   8       71.14       71.80      4.70 o 
  -4   1   8      732.68      717.93     30.21 o 
  -3   1   8       59.49       49.94      3.12 o 
  -2   1   8        2.88        3.71      0.69 o 
  -1   1   8       88.43       76.34      4.53 o 
   0   1   8      301.26      306.81     18.27 o 
   1   1   8      408.39      430.58     18.13 o 
   2   1   8      129.67      122.50      4.22 o 
   3   1   8       68.90       64.31      2.96 o 
   4   1   8       46.11       42.12      2.79 o 
   5   1   8       12.89        9.18      3.83 o 
   6   1   8       23.09       27.80      6.40 o 
  -8   2   8        6.10        8.36      3.18 o 
  -7   2   8        0.20       -0.30      1.63 o 
  -6   2   8      147.21      140.80      8.01 o 
  -5   2   8        0.48        1.55      1.13 o 
  -4   2   8       24.98       26.14      1.82 o 
  -3   2   8      585.96      602.01     29.32 o 
  -2   2   8      707.57      703.67     42.88 o 
  -1   2   8     1091.58     1166.91     57.10 o 
   0   2   8      397.73      388.45     24.63 o 
   1   2   8     2687.46     2914.81    150.37 o 
   2   2   8        6.75       17.13      5.22 o 
   3   2   8        1.24        1.37      1.04 o 
   4   2   8       38.40       36.23      3.24 o 
   5   2   8        1.14        1.86      1.90 o 
   6   2   8        0.10        0.84      2.12 o 
  -7   3   8        3.70        3.75      2.31 o 
  -6   3   8        7.88        8.18      1.99 o 
  -5   3   8       45.77       42.65      3.80 o 
  -4   3   8       75.25       66.92      3.54 o 
  -3   3   8      160.41      166.42      9.71 o 
  -2   3   8        0.55        0.81      0.61 o 
  -1   3   8       32.46       37.23      2.71 o 
   0   3   8      227.49      233.09     10.28 o 
   1   3   8      140.25      145.40     13.79 o 
   2   3   8       78.21       80.14      6.11 o 
   3   3   8      216.51      225.22     12.97 o 
   4   3   8       19.66       12.32      2.54 o 
   5   3   8       35.58       43.39     10.06 o 
   6   3   8        0.68        0.37      2.36 o 
  -7   4   8        6.95        6.16      2.27 o 
  -6   4   8       52.49       54.83      7.10 o 
  -5   4   8      107.02      102.83      5.01 o 
  -4   4   8      244.84      251.33     18.35 o 
  -3   4   8        0.08        0.07      0.75 o 
  -2   4   8       14.64       23.22      3.52 o 
  -1   4   8        9.76       11.36      1.71 o 
   0   4   8       21.68       19.02      2.10 o 
   1   4   8       75.02       70.69      3.55 o 
   2   4   8      202.25      210.82     26.19 o 
   3   4   8      171.03      163.80     15.19 o 
   4   4   8       12.00       10.50      8.67 o 
   5   4   8        1.63        0.06      2.08 o 
  -7   5   8        1.53        0.97      1.85 o 
  -6   5   8        3.67        2.95      1.79 o 
  -5   5   8       26.32       21.88      3.08 o 
  -4   5   8        0.00       -0.02      1.12 o 
  -3   5   8      157.29      166.16     14.29 o 
  -2   5   8      121.47      124.89      8.91 o 
  -1   5   8       33.88       30.80      3.64 o 
   0   5   8        0.00        0.18      0.91 o 
   1   5   8        0.16       -0.07      0.90 o 
   2   5   8       83.11       80.68     15.36 o 
   3   5   8       50.07       43.45      7.45 o 
   4   5   8        1.69        0.04      1.90 o 
   5   5   8       15.86       17.54      7.23 o 
  -6   6   8        0.20        0.07      1.85 o 
  -5   6   8       16.42       16.00      3.94 o 
  -4   6   8       15.93       12.55      3.06 o 
  -3   6   8       23.99       21.20      3.59 o 
  -2   6   8       20.14       17.46      2.49 o 
  -1   6   8        0.71        0.09      0.94 o 
   0   6   8       11.70       12.20      2.20 o 
   1   6   8       13.34       17.92      4.90 o 
   2   6   8       12.09       10.83      3.01 o 
   3   6   8       52.79       44.80      5.25 o 
   4   6   8        5.25        2.25      2.55 o 
  -5   7   8        1.44        0.34      2.21 o 
  -4   7   8        0.63        1.14      1.88 o 
  -3   7   8       34.79       31.07      4.51 o 
  -2   7   8       70.17       60.73      9.34 o 
  -1   7   8        3.70        2.95      2.00 o 
   0   7   8       12.51        8.15      2.63 o 
   1   7   8       40.38       39.18      6.37 o 
   2   7   8        0.37        0.09      2.02 o 
   3   7   8        1.30        0.67      2.34 o 
  -3   8   8        1.25        0.97      2.01 o 
  -2   8   8        6.63        2.71      2.31 o 
  -1   8   8       11.39        8.48      3.02 o 
   0   8   8       11.00       12.31      5.10 o 
   1   8   8        0.08       -0.26      2.14 o 
  -8   1   9        0.93        0.75      2.10 o 
  -7   1   9       21.10       19.43      3.68 o 
  -6   1   9       38.44       33.99      3.95 o 
  -5   1   9        2.70        1.50      1.05 o 
  -4   1   9      243.18      243.71     10.73 o 
  -3   1   9      571.09      553.86     27.09 o 
  -2   1   9        0.05        0.66      0.47 o 
  -1   1   9     1132.78     1226.84     53.27 o 
   0   1   9      311.26      328.13     18.26 o 
   1   1   9       84.52       92.88      3.68 o 
   2   1   9      120.19      121.33      4.84 o 
   3   1   9        0.88        1.02      0.75 o 
   4   1   9       11.40       10.15      2.02 o 
   5   1   9        1.82        0.95      1.94 o 
  -8   2   9       13.72        9.16      3.30 o 
  -7   2   9       38.04       41.49      4.97 o 
  -6   2   9       87.90       76.95      4.30 o 
  -5   2   9      253.24      240.40     22.27 o 
  -4   2   9       58.82       63.22      3.38 o 
  -3   2   9      650.15      617.48     15.52 o 
  -2   2   9       30.71       37.10      2.64 o 
  -1   2   9      101.88      110.86      3.70 o 
   0   2   9      798.25      819.72     45.57 o 
   1   2   9        0.42        0.84      0.56 o 
   2   2   9       13.33       13.67      1.55 o 
   3   2   9       94.62       94.99      6.54 o 
   4   2   9        0.05       -0.37      1.06 o 
   5   2   9       34.13       37.88      8.47 o 
   6   2   9        0.98        1.89      2.67 o 
  -7   3   9        8.80       11.67      3.23 o 
  -6   3   9        0.09        0.03      1.28 o 
  -5   3   9       50.43       50.53      5.92 o 
  -4   3   9        2.32        1.61      1.07 o 
  -3   3   9      130.21      147.33      6.98 o 
  -2   3   9        1.05        0.48      0.57 o 
  -1   3   9        8.90       10.15      1.53 o 
   0   3   9       12.59       10.67      1.73 o 
   1   3   9       75.79       75.73      6.47 o 
   2   3   9        4.04        4.60      1.12 o 
   3   3   9       71.44       62.14      3.93 o 
   4   3   9      164.47      165.14     15.73 o 
   5   3   9       32.05       35.46      4.85 o 
  -7   4   9        0.46        1.61      1.82 o 
  -6   4   9       14.72        9.38      2.21 o 
  -5   4   9       31.51       31.83      3.19 o 
  -4   4   9        3.66        3.33      1.34 o 
  -3   4   9       73.40       74.25      3.50 o 
  -2   4   9       76.04       65.25      3.43 o 
  -1   4   9      268.69      257.49     15.05 o 
   0   4   9      436.24      432.17     13.42 o 
   1   4   9       46.67       41.91      3.51 o 
   2   4   9        0.19        0.11      1.03 o 
   3   4   9        0.86       -0.08      1.19 o 
   4   4   9        8.44       14.76      4.44 o 
   5   4   9        5.45        3.35      2.46 o 
  -6   5   9        5.94        4.31      1.97 o 
  -5   5   9        0.33       -0.67      1.24 o 
  -4   5   9       42.25       29.84      3.96 o 
  -3   5   9        0.23        1.51      1.42 o 
  -2   5   9       11.84       15.83      2.25 o 
  -1   5   9        5.36        3.63      1.31 o 
   0   5   9        9.39        9.88      1.90 o 
   1   5   9       72.14       79.51      8.24 o 
   2   5   9      149.11      151.43     21.77 o 
   3   5   9       32.71       31.07      5.61 o 
   4   5   9       42.12       52.50      5.84 o 
  -6   6   9        0.18        0.48      2.23 o 
  -5   6   9        0.39        0.71      1.98 o 
  -4   6   9        0.58        0.88      1.54 o 
  -3   6   9        1.75        0.18      1.62 o 
  -2   6   9       22.06       21.76      2.78 o 
  -1   6   9      129.81      108.87      6.51 o 
   0   6   9       17.73       17.45      2.62 o 
   1   6   9       15.87       17.48      7.56 o 
   2   6   9       20.10       21.00      5.97 o 
   3   6   9        9.69       12.68      3.45 o 
   4   6   9        0.98       -0.28      2.34 o 
  -5   7   9        3.32        2.53      2.53 o 
  -4   7   9        4.63        1.82      2.05 o 
  -3   7   9       78.54       71.23     15.75 o 
  -2   7   9        0.99        0.81      1.75 o 
  -1   7   9        1.14        1.29      1.84 o 
   0   7   9        0.00       -0.11      1.42 o 
   1   7   9       51.60       59.26      5.93 o 
   2   7   9      132.27      145.43     22.71 o 
  -3   8   9       12.75       11.17      3.45 o 
  -2   8   9       22.67       17.24      5.25 o 
  -1   8   9       33.84       35.37      5.11 o 
   0   8   9        0.80        0.08      3.37 o 
   1   8   9       13.14       10.60      3.70 o 
  -8   0  10       40.69       44.41      7.78 o 
  -7   0  10      171.97      146.89     11.24 o 
  -6   0  10      394.01      404.14     16.68 o 
  -5   0  10       20.33       25.38      2.90 o 
  -4   0  10        0.13        0.64      0.84 o 
  -3   0  10      132.88      157.17      8.87 o 
  -2   0  10      112.01      148.31      9.48 o 
  -1   0  10      676.90      725.50     69.33 o 
   0   0  10     2330.05     2930.55    514.29 o 
   1   0  10        1.55        0.10      0.61 o 
   2   0  10      314.56      335.21     30.37 o 
   3   0  10        5.33        5.75      1.86 o 
   4   0  10       71.60       85.69      8.07 o 
   5   0  10        2.39        5.58      3.75 o 
  -8   1  10        7.23       11.12      3.41 o 
  -7   1  10        0.00        0.36      1.61 o 
  -6   1  10       73.75       83.18      4.32 o 
  -5   1  10      399.61      400.08     20.93 o 
  -4   1  10        4.32        5.07      1.05 o 
  -3   1  10       26.39       23.04      1.64 o 
  -2   1  10       89.45       96.55      5.75 o 
  -1   1  10        2.61        2.62      1.13 o 
   0   1  10       73.69       78.69      6.37 o 
   1   1  10       54.07       56.47      3.28 o 
   2   1  10        1.36        1.01      0.67 o 
   3   1  10      295.68      299.02     11.63 o 
   4   1  10        0.23        0.67      1.57 o 
   5   1  10        0.69        1.86      3.07 o 
  -8   2  10       28.70       27.41      4.80 o 
  -7   2  10        4.28        1.34      2.08 o 
  -6   2  10       59.78       53.02      4.56 o 
  -5   2  10      113.04      109.52      7.76 o 
  -4   2  10       56.50       59.69      2.67 o 
  -3   2  10      307.88      304.82     20.55 o 
  -2   2  10       36.60       52.69      2.79 o 
  -1   2  10      402.02      369.11     28.12 o 
   0   2  10       74.01       58.80      4.41 o 
   1   2  10       51.26       54.07      5.43 o 
   2   2  10        0.24       -0.16      0.69 o 
   3   2  10        9.24        9.55      1.94 o 
   4   2  10       17.27       18.70      2.62 o 
   5   2  10        8.01        6.38      2.70 o 
  -7   3  10        8.59       10.73      4.94 o 
  -6   3  10       21.42       19.01      2.75 o 
  -5   3  10       67.91       72.09      4.39 o 
  -4   3  10       98.69      108.06      4.44 o 
  -3   3  10       72.39       73.71      3.43 o 
  -2   3  10        0.17        0.99      0.78 o 
  -1   3  10       15.30       14.81      2.25 o 
   0   3  10       80.49       76.72      3.53 o 
   1   3  10       13.69       13.22      1.64 o 
   2   3  10        3.16        3.03      1.29 o 
   3   3  10       66.59       60.03      3.96 o 
   4   3  10      105.59      114.56     11.18 o 
   5   3  10        0.32        1.13      2.12 o 
  -7   4  10        3.51        3.18      1.86 o 
  -6   4  10        3.53        2.47      1.71 o 
  -5   4  10       19.59       18.92      2.67 o 
  -4   4  10      261.21      267.60     18.22 o 
  -3   4  10       10.87       12.26      1.95 o 
  -2   4  10       82.83       76.07      3.81 o 
  -1   4  10       11.02        8.69      1.92 o 
   0   4  10      120.10      110.12      5.41 o 
   1   4  10        0.43        1.23      1.06 o 
   2   4  10        0.74       -0.29      1.06 o 
   3   4  10       26.69       29.48      3.38 o 
   4   4  10       69.23       72.48      6.61 o 
   5   4  10        0.06        1.06      2.18 o 
  -6   5  10       14.67       16.94      3.08 o 
  -5   5  10        0.18        1.57      1.77 o 
  -4   5  10      246.91      216.39     35.25 o 
  -3   5  10       41.99       35.94      3.13 o 
  -2   5  10        4.87        5.34      1.60 o 
  -1   5  10        5.81        5.73      1.57 o 
   0   5  10        2.23        1.52      1.20 o 
   1   5  10      165.63      170.69     12.92 o 
   2   5  10       68.38       70.18      9.67 o 
   3   5  10       67.97       69.39      9.70 o 
   4   5  10        4.86        5.16      2.78 o 
  -6   6  10       11.37       12.30      3.59 o 
  -5   6  10       21.54       15.80      3.69 o 
  -4   6  10       20.46       19.86      3.83 o 
  -3   6  10       80.67       87.50     14.66 o 
  -2   6  10        1.89        0.73      1.25 o 
  -1   6  10       21.55       18.32      2.72 o 
   0   6  10        0.58        0.11      1.11 o 
   1   6  10        6.47        7.71      2.26 o 
   2   6  10       38.10       42.59      5.21 o 
   3   6  10       10.26       12.34      3.72 o 
  -4   7  10       23.11       20.29      4.05 o 
  -3   7  10       89.37       87.51      6.71 o 
  -2   7  10       10.47        7.87      2.81 o 
  -1   7  10       40.72       37.00      5.45 o 
   0   7  10        0.38        1.52      2.23 o 
   1   7  10       25.28       34.65      5.01 o 
   2   7  10        3.56        4.05      2.65 o 
  -2   8  10        0.78       -0.33      1.93 o 
  -1   8  10        0.47        1.33      2.17 o 
   0   8  10        5.97        2.48      3.71 o 
  -8   1  11        1.64        1.22      2.17 o 
  -7   1  11        1.29        1.32      1.97 o 
  -6   1  11       15.81       21.42      2.66 o 
  -5   1  11       13.74       13.76      2.30 o 
  -4   1  11      161.53      165.45      4.32 o 
  -3   1  11       54.53       56.87      2.97 o 
  -2   1  11       11.73       10.71      1.10 o 
  -1   1  11        3.83        2.75      0.96 o 
   0   1  11      638.34      664.12     53.91 o 
   1   1  11        6.83        8.22      1.08 o 
   2   1  11      541.48      569.69     22.78 o 
   3   1  11      205.67      225.53      5.86 o 
   4   1  11        1.33        1.15      2.47 o 
   5   1  11        2.15        2.63      3.34 o 
  -8   2  11        7.03        4.79      2.79 o 
  -7   2  11       30.28       29.80      4.43 o 
  -6   2  11        3.40        3.14      1.46 o 
  -5   2  11       26.84       25.18      3.48 o 
  -4   2  11       70.83       76.24      3.06 o 
  -3   2  11       22.74       25.40      2.40 o 
  -2   2  11        4.54        8.98      1.82 o 
  -1   2  11      593.91      616.28      9.69 o 
   0   2  11        6.62        6.14      1.08 o 
   1   2  11        1.87        1.58      0.85 o 
   2   2  11      154.84      153.42     13.22 o 
   3   2  11      169.62      188.11     17.36 o 
   4   2  11        0.03        0.62      1.38 o 
   5   2  11        0.59       -1.23      3.07 o 
  -7   3  11       38.22       35.74      3.83 o 
  -6   3  11       84.22       82.22      4.73 o 
  -5   3  11      300.13      290.74     16.45 o 
  -4   3  11       42.20       44.98      2.55 o 
  -3   3  11        2.71        2.58      1.07 o 
  -2   3  11       66.93       64.26      3.55 o 
  -1   3  11       80.18       79.33      3.70 o 
   0   3  11      391.05      395.54      9.24 o 
   1   3  11       13.78       13.66      1.75 o 
   2   3  11       98.81      105.95     13.76 o 
   3   3  11       41.75       47.24      3.78 o 
   4   3  11       56.21       62.46      7.92 o 
   5   3  11       16.46       16.98      3.96 o 
  -7   4  11       28.17       31.57      4.68 o 
  -6   4  11        4.49        2.85      1.70 o 
  -5   4  11       36.57       25.93      3.82 o 
  -4   4  11        5.37        6.24      2.16 o 
  -3   4  11        0.44       -0.08      0.89 o 
  -2   4  11      341.31      324.76     14.03 o 
  -1   4  11       89.00       86.02      4.17 o 
   0   4  11       30.29       29.50      2.73 o 
   1   4  11      151.27      147.04      9.08 o 
   2   4  11       77.86       75.09     10.54 o 
   3   4  11       28.87       34.57      4.85 o 
   4   4  11        6.31        5.47      2.22 o 
  -6   5  11        0.83        1.49      2.03 o 
  -5   5  11        0.01        0.33      1.61 o 
  -4   5  11      145.92      144.39     13.33 o 
  -3   5  11       22.63       22.70      2.76 o 
  -2   5  11       67.10       68.04      4.02 o 
  -1   5  11        2.15        0.94      1.12 o 
   0   5  11       42.77       43.55      6.86 o 
   1   5  11        9.91        9.89      2.23 o 
   2   5  11        0.48        0.68      1.47 o 
   3   5  11       20.40       22.80      3.93 o 
   4   5  11       11.38       10.63      5.67 o 
  -5   6  11       14.92        8.39      2.98 o 
  -4   6  11        0.18        0.16      1.66 o 
  -3   6  11       19.52       18.82      4.28 o 
  -2   6  11       76.24       67.98      4.37 o 
  -1   6  11       18.74       19.21      2.81 o 
   0   6  11        0.10        0.18      1.06 o 
   1   6  11       23.68       21.83      3.17 o 
   2   6  11       38.39       39.07      4.16 o 
   3   6  11        1.64        1.13      2.34 o 
  -4   7  11        1.38        0.73      2.25 o 
  -3   7  11        4.02        2.30      2.19 o 
  -2   7  11        0.58        0.51      1.50 o 
  -1   7  11       35.31       36.63      3.83 o 
   0   7  11       28.31       30.23     10.17 o 
   1   7  11       48.27       43.58      6.22 o 
   2   7  11       25.15       19.64      5.22 o 
  -1   8  11        7.31        7.23      2.93 o 
  -8   0  12        0.18       -1.00      2.77 o 
  -7   0  12       12.82        9.69      4.09 o 
  -6   0  12      123.96      129.70      9.65 o 
  -5   0  12       61.82       67.20      6.25 o 
  -4   0  12      274.57      282.10     49.46 o 
  -3   0  12      132.90      143.12      9.34 o 
  -2   0  12      131.01      157.25     15.83 o 
  -1   0  12        7.27        6.75      1.29 o 
   0   0  12      161.36      143.91      5.51 o 
   1   0  12      380.46      338.72     31.72 o 
   2   0  12      562.76      586.30     40.09 o 
   3   0  12       64.81       73.84      4.99 o 
   4   0  12       87.35       99.74      9.16 o 
   5   0  12       17.15       13.72      5.23 o 
  -8   1  12        0.37        3.29      2.71 o 
  -7   1  12        0.31        1.75      1.84 o 
  -6   1  12      273.87      290.32     16.51 o 
  -5   1  12      116.94      132.47      9.56 o 
  -4   1  12       38.53       35.52      2.20 o 
  -3   1  12       50.25       52.18      2.36 o 
  -2   1  12        0.24        0.11      0.66 o 
  -1   1  12     1249.19     1276.89     59.39 o 
   0   1  12       15.43       14.76      1.52 o 
   1   1  12      169.76      175.15      9.56 o 
   2   1  12       29.14       23.54      2.13 o 
   3   1  12      101.90      101.11      4.84 o 
   4   1  12        1.38        0.04      2.25 o 
   5   1  12       36.73       43.58      7.70 o 
  -8   2  12        0.92        0.17      2.22 o 
  -7   2  12       36.08       35.11      4.64 o 
  -6   2  12        0.00        0.38      1.32 o 
  -5   2  12       95.33       95.19      4.79 o 
  -4   2  12        0.56        0.47      0.77 o 
  -3   2  12      161.55      158.67      5.14 o 
  -2   2  12      277.77      287.65     10.26 o 
  -1   2  12        8.10        8.69      1.51 o 
   0   2  12      144.97      158.15     16.61 o 
   1   2  12      267.75      281.02     18.69 o 
   2   2  12        0.15        0.19      0.88 o 
   3   2  12      106.10      112.25     11.04 o 
   4   2  12        0.30       -0.26      1.75 o 
   5   2  12        4.37        7.26      4.56 o 
  -7   3  12       53.76       66.58      4.79 o 
  -6   3  12       24.91       25.59      3.10 o 
  -5   3  12      205.51      171.84      7.94 o 
  -4   3  12        5.66        4.55      1.37 o 
  -3   3  12       20.67       18.69      2.25 o 
  -2   3  12       82.25       83.08      4.60 o 
  -1   3  12       88.64       88.28      4.02 o 
   0   3  12       70.32       84.77      3.48 o 
   1   3  12       39.73       39.30      3.49 o 
   2   3  12       10.75       10.69      2.11 o 
   3   3  12       11.21       11.20      2.36 o 
   4   3  12        3.08        0.84      1.66 o 
  -7   4  12        8.59        6.61      2.65 o 
  -6   4  12        0.78        0.58      1.59 o 
  -5   4  12       37.55       34.68      4.34 o 
  -4   4  12      175.63      166.34     11.00 o 
  -3   4  12       59.41       51.33      4.03 o 
  -2   4  12      283.68      281.97     18.60 o 
  -1   4  12        0.72        0.94      1.12 o 
   0   4  12       14.93       14.03      2.20 o 
   1   4  12      112.99      129.09     14.32 o 
   2   4  12        6.56        4.36      1.74 o 
   3   4  12       45.76       48.62      7.42 o 
   4   4  12        7.88       10.35      2.61 o 
  -6   5  12       12.85       18.31      3.92 o 
  -5   5  12        0.99       -0.15      1.65 o 
  -4   5  12       26.23       20.44      3.59 o 
  -3   5  12       10.76        9.62      2.06 o 
  -2   5  12       28.14       27.86      3.43 o 
  -1   5  12       53.99       55.73      7.01 o 
   0   5  12        0.22       -0.49      0.96 o 
   1   5  12       54.30       63.73     11.17 o 
   2   5  12        1.69        1.23      1.52 o 
   3   5  12        8.05        7.79      2.38 o 
  -5   6  12       10.03        8.36      3.10 o 
  -4   6  12       67.42       60.16      7.52 o 
  -3   6  12        7.00        7.97      2.68 o 
  -2   6  12        0.13       -0.29      1.25 o 
  -1   6  12      137.61      135.40      9.86 o 
   0   6  12       63.99       70.65     10.10 o 
   1   6  12       12.16       11.42      2.62 o 
   2   6  12       48.40       48.45      7.99 o 
  -4   7  12        5.84        3.59      2.55 o 
  -3   7  12        8.73        7.64      2.96 o 
  -2   7  12        0.00       -0.63      1.44 o 
  -1   7  12        4.61        5.76      2.15 o 
   0   7  12        7.44        7.45      2.74 o 
   1   7  12        1.14        0.94      2.25 o 
  -8   1  13        4.48        5.96      2.96 o 
  -7   1  13       78.14       96.67      6.72 o 
  -6   1  13      124.31      135.64      5.68 o 
  -5   1  13        1.77       -0.02      0.88 o 
  -4   1  13       16.23       16.28      1.94 o 
  -3   1  13      126.78      139.20      4.75 o 
  -2   1  13      230.84      242.37      8.64 o 
  -1   1  13        3.51        4.09      1.16 o 
   0   1  13        3.93        8.03      2.02 o 
   1   1  13       68.71       74.14      4.14 o 
   2   1  13      212.50      203.46     16.68 o 
   3   1  13       30.54       25.88      3.72 o 
   4   1  13       46.18       57.33      7.99 o 
  -7   2  13       24.27       24.87      4.14 o 
  -6   2  13        6.50        4.42      1.76 o 
  -5   2  13       27.14       26.88      2.80 o 
  -4   2  13       11.74       11.56      1.92 o 
  -3   2  13      103.78      110.88      8.30 o 
  -2   2  13        0.33        0.20      0.78 o 
  -1   2  13       23.59       22.84      2.29 o 
   0   2  13      122.42      130.59     11.73 o 
   1   2  13       21.49       24.15      2.73 o 
   2   2  13      278.13      290.41     11.93 o 
   3   2  13        7.07        5.27      2.23 o 
   4   2  13        0.84        0.94      2.10 o 
  -7   3  13        0.49        1.29      1.87 o 
  -6   3  13       10.94        8.80      2.72 o 
  -5   3  13       51.17       48.93      7.40 o 
  -4   3  13       16.88       16.88      2.32 o 
  -3   3  13      117.91      108.51      4.69 o 
  -2   3  13      245.04      246.42     12.59 o 
  -1   3  13       32.37       32.16      2.94 o 
   0   3  13      101.18      121.04     15.36 o 
   1   3  13      303.27      320.46     22.94 o 
   2   3  13       27.63       26.56      3.04 o 
   3   3  13      108.58      113.01      7.13 o 
   4   3  13       44.41       44.83      5.44 o 
  -7   4  13       23.60       25.75      5.92 o 
  -6   4  13        9.97        9.66      2.94 o 
  -5   4  13       25.46       22.73      3.83 o 
  -4   4  13        0.32       -0.70      1.32 o 
  -3   4  13        7.06        4.60      1.46 o 
  -2   4  13      100.10      101.37      6.79 o 
  -1   4  13       22.78       26.05      3.59 o 
   0   4  13        1.15        1.30      1.24 o 
   1   4  13      171.15      183.51     17.13 o 
   2   4  13        1.40        1.05      1.56 o 
   3   4  13       49.68       55.84     11.93 o 
   4   4  13       21.08       25.98      3.74 o 
  -6   5  13        1.31        1.66      2.41 o 
  -5   5  13       12.78       13.08      3.29 o 
  -4   5  13       33.84       37.64      7.70 o 
  -3   5  13       15.00       17.15      2.61 o 
  -2   5  13       69.56       71.87      4.41 o 
  -1   5  13       49.36       48.76      5.02 o 
   0   5  13        0.07        0.24      1.19 o 
   1   5  13        0.56        0.39      1.40 o 
   2   5  13        4.04        5.05      2.09 o 
   3   5  13        0.75        1.14      1.81 o 
  -5   6  13       46.88       38.31      8.12 o 
  -4   6  13        2.84        0.38      2.66 o 
  -3   6  13       24.78       22.23      4.01 o 
  -2   6  13       38.50       37.37      3.76 o 
  -1   6  13        5.07        5.19      1.98 o 
   0   6  13        2.57        1.42      1.63 o 
   1   6  13       68.75       79.35     17.07 o 
   2   6  13       43.33       48.10      5.56 o 
  -4   7  13       26.63       24.83      4.58 o 
  -3   7  13       11.88        7.08      4.75 o 
  -2   7  13       16.92       12.11      2.74 o 
  -1   7  13        0.04        0.09      1.62 o 
   0   7  13       34.32       44.74      5.63 o 
  -8   0  14        6.03        4.23      3.94 o 
  -7   0  14        1.58        0.74      2.95 o 
  -6   0  14      301.47      352.49     15.76 o 
  -5   0  14       57.97       59.26      4.33 o 
  -4   0  14       13.83       18.21      2.65 o 
  -3   0  14       39.53       34.32      4.92 o 
  -2   0  14        0.38        0.60      1.28 o 
  -1   0  14       53.57       44.74      5.21 o 
   0   0  14      188.65      175.43      6.63 o 
   1   0  14      520.47      481.36     13.19 o 
   2   0  14      115.78      108.07      5.95 o 
   3   0  14       58.12       49.43      4.60 o 
  -8   1  14        1.41        2.69      2.56 o 
  -7   1  14       98.12      106.86      7.05 o 
  -6   1  14       97.98       92.60      8.90 o 
  -5   1  14        0.37        0.78      0.99 o 
  -4   1  14      261.30      255.39      7.86 o 
  -3   1  14       29.31       25.97      3.34 o 
  -2   1  14      248.07      256.80      7.97 o 
  -1   1  14       10.44        8.51      2.04 o 
   0   1  14       95.22       94.83      5.81 o 
   1   1  14      161.64      164.24      9.33 o 
   2   1  14      400.90      390.34     14.50 o 
   3   1  14       66.95       60.82      5.19 o 
   4   1  14        3.60        4.79      3.83 o 
  -7   2  14        7.55        4.44      2.51 o 
  -6   2  14        4.90        3.89      2.04 o 
  -5   2  14      127.36      133.91      9.13 o 
  -4   2  14      147.60      148.22      7.49 o 
  -3   2  14      131.24      135.72      8.78 o 
  -2   2  14        1.52        1.60      1.01 o 
  -1   2  14      145.59      168.56      6.58 o 
   0   2  14      269.12      302.69     39.27 o 
   1   2  14      276.30      255.97      8.98 o 
   2   2  14       64.91       62.45      3.96 o 
   3   2  14        2.25        1.58      1.79 o 
   4   2  14       25.09       23.70      6.27 o 
  -7   3  14       16.89       17.69      3.88 o 
  -6   3  14       39.99       36.00      7.36 o 
  -5   3  14       43.31       50.94      7.08 o 
  -4   3  14       32.22       38.55      4.30 o 
  -3   3  14      276.64      284.84      7.74 o 
  -2   3  14       38.01       38.56      3.68 o 
  -1   3  14       29.85       30.42      3.21 o 
   0   3  14       31.31       31.24      2.95 o 
   1   3  14      128.59      136.34     12.96 o 
   2   3  14        9.83        8.64      2.61 o 
   3   3  14       58.41       57.39      5.72 o 
   4   3  14        9.95       17.93      4.15 o 
  -7   4  14        0.51        0.19      2.12 o 
  -6   4  14        1.49        0.45      1.88 o 
  -5   4  14       18.98       14.40      3.31 o 
  -4   4  14        7.77        3.84      1.98 o 
  -3   4  14       91.95      100.86      7.52 o 
  -2   4  14        4.62        3.92      1.47 o 
  -1   4  14        2.11        1.20      1.55 o 
   0   4  14      345.22      387.73     44.60 o 
   1   4  14       33.41       34.43      5.83 o 
   2   4  14       34.68       33.58      4.04 o 
   3   4  14        4.80        5.81      2.08 o 
  -6   5  14       10.71        9.02      3.15 o 
  -5   5  14       45.94       41.48     10.35 o 
  -4   5  14       28.13       32.49      4.48 o 
  -3   5  14       58.82       53.81      6.64 o 
  -2   5  14        5.62        8.60      2.16 o 
  -1   5  14      119.08      114.05      6.61 o 
   0   5  14      164.38      192.25     21.41 o 
   1   5  14       65.09       68.85      6.66 o 
   2   5  14        6.87        8.09      2.55 o 
  -5   6  14        1.97        1.40      2.35 o 
  -4   6  14       23.46       15.49      5.02 o 
  -3   6  14        4.41        2.32      2.04 o 
  -2   6  14        0.45       -0.35      1.39 o 
  -1   6  14       37.69       39.13      3.95 o 
   0   6  14        3.68        4.42      1.96 o 
   1   6  14       52.46       58.14     10.60 o 
  -3   7  14        0.00        0.41      2.04 o 
  -2   7  14        9.25        8.31      2.57 o 
  -1   7  14        4.62        4.64      2.17 o 
   0   7  14       10.30        8.36      3.20 o 
  -7   1  15       11.24       13.69      3.35 o 
  -6   1  15       11.64       17.30      3.38 o 
  -5   1  15       54.70       58.45      3.70 o 
  -4   1  15      187.65      147.08     21.62 o 
  -3   1  15      414.78      458.49     16.49 o 
  -2   1  15        4.82        3.29      1.58 o 
  -1   1  15       61.58       60.60      4.48 o 
   0   1  15       75.27       64.83      3.97 o 
   1   1  15      232.43      218.14      6.92 o 
   2   1  15       56.22       64.09      4.08 o 
   3   1  15       16.27       17.77      3.55 o 
   4   1  15       29.01       40.33      7.51 o 
  -7   2  15       79.38       85.19      9.58 o 
  -6   2  15        1.46        0.93      1.80 o 
  -5   2  15        1.52        2.21      1.35 o 
  -4   2  15       43.27       42.50      3.36 o 
  -3   2  15       95.78       99.09      4.53 o 
  -2   2  15        2.18        2.25      1.20 o 
  -1   2  15       37.21       44.35      3.18 o 
   0   2  15       30.07       27.29      3.55 o 
   1   2  15       11.93        9.01      3.52 o 
   2   2  15        3.47        2.74      1.95 o 
   3   2  15       10.01       12.97      3.23 o 
   4   2  15        4.60        9.62      4.45 o 
  -7   3  15       15.86       18.88      4.06 o 
  -6   3  15       12.73        5.31      2.41 o 
  -5   3  15        8.69       10.23      2.88 o 
  -4   3  15       13.06       10.78      2.06 o 
  -3   3  15       38.34       38.93      3.28 o 
  -2   3  15      203.23      205.91      6.69 o 
  -1   3  15       58.32       64.80      4.63 o 
   0   3  15      269.53      317.34     32.28 o 
   1   3  15      133.81      140.55      8.40 o 
   2   3  15       44.31       51.16      5.32 o 
   3   3  15       49.09       48.94      5.55 o 
  -6   4  15       57.15       59.71      8.00 o 
  -5   4  15        6.18        5.49      2.58 o 
  -4   4  15        2.28        1.95      1.48 o 
  -3   4  15        5.24        3.95      1.61 o 
  -2   4  15        0.68        0.33      1.09 o 
  -1   4  15        0.91        1.52      1.25 o 
   0   4  15        0.76        0.56      1.35 o 
   1   4  15       12.80        8.60      2.28 o 
   2   4  15        1.78        1.57      1.97 o 
   3   4  15        1.89        3.33      3.19 o 
  -6   5  15        0.03       -0.06      2.26 o 
  -5   5  15        1.31        1.69      2.05 o 
  -4   5  15        5.90        7.92      2.81 o 
  -3   5  15        1.82        0.73      1.42 o 
  -2   5  15       17.43       13.37      2.53 o 
  -1   5  15       43.37       38.29      8.85 o 
   0   5  15       82.53       94.27     13.86 o 
   1   5  15        6.31        6.66      2.35 o 
   2   5  15       12.40       10.12      4.30 o 
  -4   6  15        3.94        4.28      2.69 o 
  -3   6  15       13.25       10.21      3.12 o 
  -2   6  15        9.69        7.86      2.38 o 
  -1   6  15        4.44        3.46      1.88 o 
   0   6  15        3.84        2.43      2.23 o 
   1   6  15       11.18       10.39      2.73 o 
  -7   0  16       23.11       31.07      6.40 o 
  -6   0  16        2.74        1.02      2.29 o 
  -5   0  16      267.63      309.27     14.70 o 
  -4   0  16      381.55      348.00     15.34 o 
  -3   0  16       86.62       83.31      7.58 o 
  -2   0  16      349.95      340.39     15.04 o 
  -1   0  16      993.02     1008.78     26.21 o 
   0   0  16      124.76      110.58      8.86 o 
   1   0  16       30.13       24.68      5.12 o 
   2   0  16       36.51       38.66      6.21 o 
  -7   1  16        4.69        0.14      3.00 o 
  -6   1  16       30.24       36.78      4.44 o 
  -5   1  16      131.92      143.05      7.33 o 
  -4   1  16       59.32       63.52      4.82 o 
  -3   1  16      104.97       99.81      5.88 o 
  -2   1  16       23.98       27.33      3.53 o 
  -1   1  16      153.52      155.07      7.34 o 
   0   1  16       96.60       86.50      4.52 o 
   1   1  16       66.97       69.18      4.38 o 
   2   1  16       30.28       26.55      3.11 o 
   3   1  16        0.09       -0.38      1.76 o 
  -7   2  16        0.37        0.30      2.00 o 
  -6   2  16       77.18       83.63      6.18 o 
  -5   2  16       28.04       35.37      3.41 o 
  -4   2  16       39.16       35.67      3.75 o 
  -3   2  16        8.50       11.59      2.07 o 
  -2   2  16      232.85      216.59     12.38 o 
  -1   2  16      363.36      358.40     11.29 o 
   0   2  16      154.86      162.86      7.78 o 
   1   2  16       11.00        6.73      1.92 o 
   2   2  16       17.38       10.86      2.93 o 
   3   2  16       18.59       22.18      9.28 o 
  -7   3  16        1.07        2.18      2.56 o 
  -6   3  16        4.26        8.08      2.84 o 
  -5   3  16        0.10       -1.30      1.62 o 
  -4   3  16       66.27       65.34      5.25 o 
  -3   3  16        0.56        0.00      1.10 o 
  -2   3  16        0.17       -0.31      1.10 o 
  -1   3  16      111.76      126.36      6.45 o 
   0   3  16      140.44      139.27     17.17 o 
   1   3  16        0.38       -0.01      1.31 o 
   2   3  16       22.86       20.01      3.94 o 
   3   3  16       32.04       37.45      5.20 o 
  -6   4  16        0.51        1.58      2.30 o 
  -5   4  16       21.53       22.34      4.06 o 
  -4   4  16       65.75       64.21      5.72 o 
  -3   4  16        0.02        0.27      1.30 o 
  -2   4  16       82.62       78.73      6.45 o 
  -1   4  16       18.92       17.61      2.69 o 
   0   4  16      204.72      237.77     19.87 o 
   1   4  16       13.32        7.62      5.88 o 
   2   4  16        0.07       -1.43      1.73 o 
  -5   5  16        0.75        0.08      1.99 o 
  -4   5  16       28.59       25.57      5.06 o 
  -3   5  16      128.82      140.65     10.93 o 
  -2   5  16      101.43       94.01      6.40 o 
  -1   5  16       21.77       25.25      3.82 o 
   0   5  16       21.70       22.56      3.48 o 
   1   5  16        6.84        7.44      2.41 o 
  -4   6  16       15.73       16.97      4.11 o 
  -3   6  16       55.19       59.19      4.85 o 
  -2   6  16       19.72       14.83      3.53 o 
  -1   6  16       46.90       40.72      4.24 o 
   0   6  16        6.06        8.01      3.04 o 
  -7   1  17       12.35        6.67      4.30 o 
  -6   1  17        0.30        0.35      1.82 o 
  -5   1  17        0.54        1.21      1.65 o 
  -4   1  17      101.45       98.80      7.37 o 
  -3   1  17        7.23        6.73      2.15 o 
  -2   1  17      185.99      180.95      8.14 o 
  -1   1  17      145.94      140.58      7.28 o 
   0   1  17       10.16       10.72      2.14 o 
   1   1  17       20.78       18.10      2.69 o 
   2   1  17        0.02        0.10      1.44 o 
   3   1  17        9.75       16.12      5.19 o 
  -7   2  17       17.79       26.37      4.51 o 
  -6   2  17        9.12       10.16      3.06 o 
  -5   2  17      162.37      183.30      8.28 o 
  -4   2  17       29.42       30.86      3.20 o 
  -3   2  17        0.14        0.67      1.32 o 
  -2   2  17      231.58      253.61     14.16 o 
  -1   2  17       23.50       20.45      3.65 o 
   0   2  17       14.11       11.33      2.28 o 
   1   2  17       32.66       32.11      3.48 o 
   2   2  17        0.15       -0.87      1.59 o 
   3   2  17       15.48       19.52      4.07 o 
  -6   3  17       31.21       25.92      4.44 o 
  -5   3  17       50.10       47.56      6.04 o 
  -4   3  17       46.99       47.03      4.73 o 
  -3   3  17       98.52       89.58      6.23 o 
  -2   3  17        0.01        0.79      2.33 o 
  -1   3  17        8.06        2.77      1.90 o 
   0   3  17       48.12       55.41      6.75 o 
   1   3  17       26.08       21.69      3.18 o 
   2   3  17        3.78        5.78      2.68 o 
  -6   4  17        1.78        2.49      2.48 o 
  -5   4  17        5.13        3.29      2.31 o 
  -4   4  17       36.70       33.12      3.61 o 
  -3   4  17      234.27      257.14     16.69 o 
  -2   4  17        8.45       11.79      2.56 o 
  -1   4  17       21.15       19.35      2.94 o 
   0   4  17       30.94       28.37      4.26 o 
   1   4  17        0.54        0.57      1.78 o 
   2   4  17       21.99       17.21      7.67 o 
  -5   5  17        6.03        6.96      2.95 o 
  -4   5  17        0.02       -1.16      1.82 o 
  -3   5  17        1.42        1.01      1.61 o 
  -2   5  17        9.95        9.59      2.47 o 
  -1   5  17       19.70       21.15      4.01 o 
   0   5  17        8.48        8.03      2.44 o 
   1   5  17       13.48       13.58      3.62 o 
  -3   6  17        3.60        2.93      2.12 o 
  -2   6  17       27.10       32.28      3.98 o 
  -1   6  17        8.49        9.94      2.33 o 
  -6   0  18       76.61       69.05      7.81 o 
  -5   0  18        0.80       -0.45      2.03 o 
  -4   0  18       70.67       68.76      7.50 o 
  -3   0  18        2.48        3.30      2.42 o 
  -2   0  18      557.38      525.38     20.17 o 
  -1   0  18        5.31        6.11      3.15 o 
   0   0  18       30.66       25.74      5.46 o 
   1   0  18        6.77        3.34      2.92 o 
   2   0  18       28.36       23.36      5.76 o 
  -6   1  18        9.82        7.67      3.74 o 
  -5   1  18       39.96       35.49      4.44 o 
  -4   1  18      127.37      119.68     11.84 o 
  -3   1  18        8.37        5.53      2.24 o 
  -2   1  18       30.86       28.01      3.97 o 
  -1   1  18        3.58        3.12      2.28 o 
   0   1  18       14.54        9.23      2.67 o 
   1   1  18        8.33        6.95      2.57 o 
   2   1  18        2.92        4.39      2.50 o 
  -6   2  18       40.72       41.15      9.09 o 
  -5   2  18       26.54       21.84      3.68 o 
  -4   2  18        9.80        8.91      2.75 o 
  -3   2  18      140.72      112.39     22.28 o 
  -2   2  18       29.49       28.42      4.02 o 
  -1   2  18      166.93      159.65     13.03 o 
   0   2  18        4.21        3.13      1.68 o 
   1   2  18        0.13        1.22      1.50 o 
   2   2  18        0.59        0.25      2.03 o 
  -6   3  18       37.52       45.36      8.52 o 
  -5   3  18       28.31       36.08      4.75 o 
  -4   3  18       16.66       16.76      2.80 o 
  -3   3  18       18.92       17.91      3.58 o 
  -2   3  18       18.68       21.35      3.88 o 
  -1   3  18        3.04        3.53      2.03 o 
   0   3  18        9.55        9.45      2.36 o 
   1   3  18       10.98       12.02      2.64 o 
   2   3  18        1.73        1.67      2.32 o 
  -5   4  18        8.70        5.10      2.71 o 
  -4   4  18       20.70       17.31      2.96 o 
  -3   4  18       32.35       29.38      3.53 o 
  -2   4  18       34.10       34.29      4.65 o 
  -1   4  18       73.99       68.90      9.77 o 
   0   4  18        0.47        2.00      2.09 o 
   1   4  18        9.20        7.86      3.07 o 
  -4   5  18       14.47       11.81      3.39 o 
  -3   5  18        0.00        0.74      1.65 o 
  -2   5  18      136.59      149.50      7.59 o 
  -1   5  18        0.00        0.11      1.84 o 
   0   5  18       60.94       61.07      6.18 o 
  -6   1  19        4.28        2.27      2.92 o 
  -5   1  19       82.13       79.32      6.08 o 
  -4   1  19       58.55       62.63      7.43 o 
  -3   1  19        0.17       -0.31      1.49 o 
  -2   1  19       29.01       26.95      4.06 o 
  -1   1  19       12.02       11.85      2.97 o 
   0   1  19        0.32        4.20      2.23 o 
   1   1  19        1.06        2.07      2.06 o 
   2   1  19        1.02        3.53      3.71 o 
  -6   2  19        0.69        5.55      3.94 o 
  -5   2  19        0.44        1.19      1.80 o 
  -4   2  19       23.82       32.54      4.47 o 
  -3   2  19       81.22       74.24      5.86 o 
  -2   2  19       21.87       24.25      5.71 o 
  -1   2  19        0.13        1.16      1.62 o 
   0   2  19        9.87        9.50      2.43 o 
   1   2  19       33.47       39.92      4.08 o 
  -6   3  19        0.38        1.01      2.40 o 
  -5   3  19       60.77       61.01      8.69 o 
  -4   3  19        6.56        5.62      2.44 o 
  -3   3  19      233.98      282.92     13.54 o 
  -2   3  19       12.08        9.25      2.90 o 
  -1   3  19       32.13       28.80      4.44 o 
   0   3  19        0.13       -0.42      1.41 o 
   1   3  19       19.83       25.57      4.46 o 
  -5   4  19        7.17       10.57      3.51 o 
  -4   4  19       44.74       57.74      4.72 o 
  -3   4  19       16.06       20.04      4.02 o 
  -2   4  19        6.97        6.91      2.74 o 
  -1   4  19       15.36       13.76      3.43 o 
   0   4  19        8.35        6.86      2.38 o 
  -3   5  19        5.17        2.03      1.98 o 
  -2   5  19        0.00        0.92      2.25 o 
  -1   5  19       26.60       31.33      4.98 o 
  -6   0  20       20.89       14.95      5.00 o 
  -5   0  20       46.54       51.33      7.83 o 
  -4   0  20        0.96       -0.74      2.06 o 
  -3   0  20       19.28       15.89      4.89 o 
  -2   0  20       36.96       39.09      6.81 o 
  -1   0  20       55.05       58.85      8.05 o 
   0   0  20       53.18       39.41      6.97 o 
   1   0  20        4.12       11.08      4.93 o 
  -6   1  20       41.04       43.53      7.57 o 
  -5   1  20       17.92       13.01      3.27 o 
  -4   1  20      114.42      108.25     12.13 o 
  -3   1  20       67.50       74.36      5.95 o 
  -2   1  20       26.41       19.27      5.24 o 
  -1   1  20        2.78        5.89      2.53 o 
   0   1  20       56.55       78.86      6.40 o 
   1   1  20        5.71        6.10      2.77 o 
  -6   2  20        3.06        4.43      3.70 o 
  -5   2  20        0.01        1.33      2.07 o 
  -4   2  20        0.68        0.13      1.68 o 
  -3   2  20       65.54       58.18      5.71 o 
  -2   2  20       26.09       23.08      4.14 o 
  -1   2  20       12.57       12.73      3.28 o 
   0   2  20        4.20        7.67      2.84 o 
   1   2  20        1.32        1.05      2.20 o 
  -5   3  20        4.30        5.64      3.63 o 
  -4   3  20       15.73       13.28      3.43 o 
  -3   3  20        1.24        0.48      1.85 o 
  -2   3  20       40.96       41.54      5.16 o 
  -1   3  20       50.06       54.14      5.86 o 
   0   3  20        7.46        7.73      2.44 o 
  -4   4  20       24.53       21.14      4.10 o 
  -3   4  20        9.15        4.66      2.45 o 
  -2   4  20        4.91        3.46      2.58 o 
  -1   4  20        0.11        1.53      2.34 o 
  -5   1  21       25.53       23.10      4.22 o 
  -4   1  21        1.17        3.51      2.27 o 
  -3   1  21       34.46       31.86      5.45 o 
  -2   1  21       23.28       20.62      3.98 o 
  -1   1  21       10.65       12.90      3.51 o 
   0   1  21        9.77       10.16      3.16 o 
  -5   2  21        3.46        4.78      2.49 o 
  -4   2  21        0.55        0.68      1.95 o 
  -3   2  21        2.43        1.62      1.97 o 
  -2   2  21        3.04        5.77      2.60 o 
  -1   2  21        9.31       12.18      3.42 o 
   0   2  21       11.38       10.39      3.41 o 
  -4   3  21        4.80        9.51      3.22 o 
  -3   3  21        1.53       -0.80      1.78 o 
  -2   3  21        0.21       -0.15      1.76 o 
  -1   3  21        0.41       -1.70      1.91 o 
  -5   0  22        0.24        0.34      2.93 o 
  -4   0  22       10.55       17.03      5.58 o 
  -3   0  22        2.95        2.27      3.21 o 
  -2   0  22       99.14      117.71     11.27 o 
  -1   0  22       15.35       10.46      4.75 o 
  -5   1  22        7.84        2.91      2.49 o 
  -4   1  22       11.11       14.37      3.83 o 
  -3   1  22       12.31       13.65      3.51 o 
  -2   1  22       22.46       30.12      4.91 o 
  -1   1  22       33.65       41.23      5.44 o 
  -4   2  22        3.64        1.98      2.29 o 
  -3   2  22        6.79       11.27      3.47 o 
  -2   2  22        3.01        1.25      2.25 o 
  -1   2  22       32.40       36.94      5.34 o 
  -3   3  22        6.67       10.78      3.48 o 
  -3   1  23        7.73        4.85      2.64 o 
  -2   1  23        0.46        1.91      2.24 o 
                                                 
